# Supplementary material for: (Z)-5-Fluoro-3-[(1H-pyrrol-2-yl)methyl­ene]indolin-2-one
Source: Acta Crystallogr Sect E Struct Rep Online. 2008 Dec 3;65(Pt 1):o8. doi: 10.1107/S1600536808040178 (PMC2967860; doi:10.1107/S1600536808040178)
Supplement: Supplementary file 1 [file e-65-000o8-sup1.cif]

##############################################################################
###                                                                        ###
###        Electronic paper (Acta Crystallographica Section E)             ###
###                                                                        ###
##############################################################################
#                                                                            #
# This CIF contains the data in a paper accepted for publication in Acta     #
# Crystallographica Section E. It conforms to the requirements of Notes      #
# for Authors for Section E, and has been peer reviewed under the auspices   #
# of the IUCr Commission on Journals.                                        #
#                                                                            #
# Full details of the Crystallographic Information File format               #
# are given in the paper "The Crystallographic Information File (CIF):       #
# a New Standard Archive File for Crystallography" by S. R. Hall, F. H.      #
# Allen and I. D. Brown [Acta Cryst. (1991), A47, 655-685].                  #
#                                                                            #
# The current version of the core CIF dictionary is obtainable from          #
# ftp://ftp.iucr.org/pub/cif_core.dic. The current version number is 2.4.    #
#                                                                            #
# Software is freely available for graphical display of the structure(s) in  #
# this CIF.  For information consult the CIF home page http://www.iucr.org/  #
# cif/home.html                                                              #
#                                                                            #
# This file may be used for bona fide research purposes within the           #
# scientific community so long as proper attribution is given to the journal # 
# article from which it was obtained.                                        #
#                                                                            #
##############################################################################
                                             
data_I
_audit_creation_method     <i>SHELXL97</i>
_chemical_name_systematic
;
(<i>Z</i>)-5-Fluoro-3-[(1<i>H</i>-pyrrol-2-yl)methylene]indolin-2-one
;
_chemical_name_common     ?
_chemical_formula_moiety     'C13 H9 F N2 O'
_chemical_formula_sum     'C13 H9 F N2 O'
_chemical_formula_iupac     'C13 H9 F N2 O'
_chemical_formula_weight     228.22
_chemical_melting_point     ?
_symmetry_cell_setting     monoclinic
_symmetry_space_group_name_H-M     'P 21/c'
loop_
    _symmetry_equiv_pos_as_xyz
    'x, y, z'
    '-x, y+1/2, -z+1/2'
    '-x, -y, -z'
    'x, -y-1/2, z-1/2'
_cell_length_a     7.6093(5)
_cell_length_b     6.1270(4)
_cell_length_c     22.8912(16)
_cell_angle_alpha     90.00
_cell_angle_beta     91.3900(10)
_cell_angle_gamma     90.00
_cell_volume     1066.92(12)
_cell_formula_units_Z     4
_cell_measurement_reflns_used     3595
_cell_measurement_theta_min     2.67
_cell_measurement_theta_max     25.37
_cell_measurement_temperature     293(2)
_exptl_crystal_description     plates
_exptl_crystal_colour     orange
_exptl_crystal_size_max     0.35
_exptl_crystal_size_mid     0.24
_exptl_crystal_size_min     0.08
_exptl_crystal_density_diffrn     1.421
_exptl_crystal_density_meas     ?
_exptl_crystal_density_method     'not measured'
_exptl_crystal_F_000     472
_exptl_absorpt_coefficient_mu     0.104
_exptl_absorpt_correction_type     'multi-scan'
_exptl_absorpt_process_details     '(SADABS; Sheldrick, 1996)'
_exptl_absorpt_correction_T_min     0.964
_exptl_absorpt_correction_T_max     0.992
_exptl_special_details
;
;
_diffrn_ambient_temperature     293(2)
_diffrn_radiation_type     MoK\a
_diffrn_radiation_wavelength     0.71073
_diffrn_radiation_source     'fine-focus sealed tube'
_diffrn_radiation_monochromator     graphite
_diffrn_measurement_device_type     'Bruker APEX'
_diffrn_measurement_method     '\f and \w'
_diffrn_detector_area_resol_mean     83.33
_diffrn_reflns_number     12282
_diffrn_reflns_av_R_equivalents     0.022
_diffrn_reflns_av_sigmaI/netI     0.017
_diffrn_reflns_theta_min     1.78
_diffrn_reflns_theta_max     28.29
_diffrn_reflns_theta_full     28.29
_diffrn_measured_fraction_theta_max     0.965
_diffrn_measured_fraction_theta_full     0.965
_diffrn_reflns_limit_h_min     -9
_diffrn_reflns_limit_h_max     9
_diffrn_reflns_limit_k_min     -8
_diffrn_reflns_limit_k_max     8
_diffrn_reflns_limit_l_min     -29
_diffrn_reflns_limit_l_max     29
_diffrn_standards_number     ?
_diffrn_standards_interval_count     ?
_diffrn_standards_interval_time     ?
_diffrn_standards_decay_%     ?
_refine_special_details
;
Refinement of <i>F</i>^2^ against ALL reflections. The weighted <i>R</i>-factor
<i>wR</i> and goodness of fit <i>S</i> are based on <i>F</i>^2^, conventional
<i>R</i>-factors <i>R</i> are based on <i>F</i>, with <i>F</i> set to zero for
negative <i>F</i>^2^. The threshold expression of <i>F</i>^2^ >
\s(<i>F</i>^2^) is used only for calculating <i>R</i>-factors(gt) <i>etc</i>.
and is not relevant to the choice of reflections for refinement.
<i>R</i>-factors based on <i>F</i>^2^ are statistically about twice as large
as those based on <i>F</i>, and <i>R</i>- factors based on ALL data will be
even larger.
;
_reflns_number_total     2552
_reflns_number_gt     2167
_reflns_threshold_expression     I>2\s(I)
_refine_ls_structure_factor_coef     Fsqd
_refine_ls_matrix_type     full
_refine_ls_R_factor_all     0.063
_refine_ls_R_factor_gt     0.054
_refine_ls_wR_factor_gt     0.131
_refine_ls_wR_factor_ref     0.137
_refine_ls_goodness_of_fit_ref     1.098
_refine_ls_restrained_S_all     1.098
_refine_ls_number_reflns     2552
_refine_ls_number_parameters     154
_refine_ls_number_restraints     0
_refine_ls_hydrogen_treatment     constr
_refine_ls_weighting_scheme     calc
_refine_ls_weighting_details
              'w=1/[\s^2^(Fo^2^)+(0.0587P)^2^+0.3105P] where P=(Fo^2^+2Fc^2^)/3'
_atom_sites_solution_hydrogens     geom
_atom_sites_solution_primary     direct
_atom_sites_solution_secondary     difmap
_refine_ls_shift/su_max     0.000
_refine_ls_shift/su_mean     0.000
_refine_diff_density_max     0.233
_refine_diff_density_min     -0.222
_refine_ls_extinction_method     none
_refine_ls_extinction_coef     ?
loop_
    _atom_type_symbol
    _atom_type_description
    _atom_type_scat_dispersion_real
    _atom_type_scat_dispersion_imag
    _atom_type_scat_source
    'C' 'C' 0.0033 0.0016
                         'International Tables Vol C Tables 4.2.6.8 and 6.1.1.4'
    'H' 'H' 0.0000 0.0000
                         'International Tables Vol C Tables 4.2.6.8 and 6.1.1.4'
    'N' 'N' 0.0061 0.0033
                         'International Tables Vol C Tables 4.2.6.8 and 6.1.1.4'
    'O' 'O' 0.0106 0.0060
                         'International Tables Vol C Tables 4.2.6.8 and 6.1.1.4'
    'F' 'F' 0.0171 0.0103
                         'International Tables Vol C Tables 4.2.6.8 and 6.1.1.4'
_computing_data_collection     'SMART (Bruker, 1997)'
_computing_cell_refinement     'SAINT (Bruker, 1997)'
_computing_data_reduction     'SAINT (Bruker, 1997)'
_computing_structure_solution     'SHELXS97 (Sheldrick, 2008)'
_computing_structure_refinement     'SHELXL97 (Sheldrick, 2008)'
_computing_molecular_graphics     'SHELXTL (Sheldrick, 2008)'
_computing_publication_material
                         'SHELXTL (Sheldrick, 2008) and publCIF (Westrip, 2008)'
loop_
    _atom_site_type_symbol
    _atom_site_label
    _atom_site_fract_x
    _atom_site_fract_y
    _atom_site_fract_z
    _atom_site_U_iso_or_equiv
    _atom_site_adp_type
    _atom_site_calc_flag
    _atom_site_refinement_flags
    _atom_site_occupancy
    _atom_site_disorder_assembly
    _atom_site_disorder_group
    N N1 0.36941(18) 0.7704(2) -0.02026(6) 0.0462(3) Uani d . 1 . .
    H H1 0.4156 0.8783 -0.0384 0.055 Uiso calc R 1 . .
    C C2 0.3608(2) 0.7558(3) 0.03865(7) 0.0422(4) Uani d . 1 . .
    O O2 0.41973(16) 0.89761(19) 0.07266(5) 0.0515(3) Uani d . 1 . .
    C C3 0.27094(19) 0.5468(2) 0.05187(7) 0.0395(3) Uani d . 1 . .
    C C4 0.1488(2) 0.2559(3) -0.02156(7) 0.0457(4) Uani d . 1 . .
    H H4 0.1059 0.1591 0.0060 0.055 Uiso calc R 1 . .
    C C5 0.1325(2) 0.2144(3) -0.08055(8) 0.0503(4) Uani d . 1 . .
    F F5 0.04936(17) 0.0275(2) -0.09798(5) 0.0727(4) Uani d . 1 . .
    C C6 0.1934(2) 0.3515(3) -0.12313(7) 0.0536(4) Uani d . 1 . .
    H H6 0.1788 0.3157 -0.1624 0.064 Uiso calc R 1 . .
    C C7 0.2772(2) 0.5443(3) -0.10659(7) 0.0511(4) Uani d . 1 . .
    H H7 0.3204 0.6399 -0.1343 0.061 Uiso calc R 1 . .
    C C8 0.2942(2) 0.5888(3) -0.04789(7) 0.0421(4) Uani d . 1 . .
    C C9 0.23179(19) 0.4481(2) -0.00504(6) 0.0395(3) Uani d . 1 . .
    C C10 0.2305(2) 0.4604(3) 0.10429(7) 0.0448(4) Uani d . 1 . .
    H H10 0.1771 0.3241 0.1019 0.054 Uiso calc R 1 . .
    N N11 0.3347(2) 0.7320(3) 0.17745(6) 0.0587(4) Uani d . 1 . .
    H H11 0.3819 0.8215 0.1535 0.070 Uiso calc R 1 . .
    C C12 0.2548(2) 0.5398(3) 0.16222(7) 0.0488(4) Uani d . 1 . .
    C C13 0.1974(3) 0.4470(4) 0.21346(8) 0.0667(6) Uani d . 1 . .
    H H13 0.1390 0.3144 0.2167 0.080 Uiso calc R 1 . .
    C C14 0.2423(4) 0.5862(4) 0.25906(9) 0.0792(7) Uani d . 1 . .
    H H14 0.2184 0.5654 0.2983 0.095 Uiso calc R 1 . .
    C C15 0.3282(4) 0.7598(4) 0.23562(9) 0.0756(7) Uani d . 1 . .
    H H15 0.3746 0.8777 0.2564 0.091 Uiso calc R 1 . .
loop_
    _atom_site_aniso_label
    _atom_site_aniso_U_11
    _atom_site_aniso_U_22
    _atom_site_aniso_U_33
    _atom_site_aniso_U_12
    _atom_site_aniso_U_13
    _atom_site_aniso_U_23
    N1 0.0597(8) 0.0390(7) 0.0402(7) -0.0043(6) 0.0079(6) 0.0063(5)
    C2 0.0462(8) 0.0393(8) 0.0414(8) 0.0013(6) 0.0063(6) 0.0043(6)
    O2 0.0673(8) 0.0445(6) 0.0431(6) -0.0124(5) 0.0075(5) -0.0007(5)
    C3 0.0408(7) 0.0384(8) 0.0395(8) 0.0016(6) 0.0050(6) 0.0011(6)
    C4 0.0496(9) 0.0423(9) 0.0453(9) -0.0009(7) 0.0042(7) 0.0017(7)
    C5 0.0562(10) 0.0442(9) 0.0505(10) 0.0006(7) -0.0014(7) -0.0068(7)
    F5 0.0964(9) 0.0608(7) 0.0608(7) -0.0194(6) -0.0027(6) -0.0137(6)
    C6 0.0669(11) 0.0565(10) 0.0374(8) 0.0071(9) -0.0002(7) -0.0055(7)
    C7 0.0663(11) 0.0503(10) 0.0370(8) 0.0057(8) 0.0066(7) 0.0063(7)
    C8 0.0465(8) 0.0390(8) 0.0409(8) 0.0055(6) 0.0036(6) 0.0038(6)
    C9 0.0411(7) 0.0401(8) 0.0374(8) 0.0053(6) 0.0047(6) 0.0027(6)
    C10 0.0473(8) 0.0448(9) 0.0425(9) -0.0051(7) 0.0041(6) 0.0037(7)
    N11 0.0806(11) 0.0554(9) 0.0404(8) -0.0147(8) 0.0106(7) 0.0001(6)
    C12 0.0545(9) 0.0523(10) 0.0398(9) -0.0033(7) 0.0046(7) 0.0045(7)
    C13 0.0903(15) 0.0664(13) 0.0436(10) -0.0170(11) 0.0087(9) 0.0076(9)
    C14 0.124(2) 0.0762(15) 0.0380(10) -0.0175(14) 0.0131(11) 0.0031(9)
    C15 0.1179(18) 0.0673(13) 0.0420(10) -0.0167(13) 0.0082(11) -0.0050(9)
_geom_special_details
;
All e.s.d.'s (except the e.s.d. in the dihedral angle between two l.s. planes)
are estimated using the full covariance matrix. The cell e.s.d.'s are taken
into account individually in the estimation of e.s.d.'s in distances, angles
and torsion angles; correlations between e.s.d.'s in cell parameters are only
used when they are defined by crystal symmetry. An approximate (isotropic)
treatment of cell e.s.d.'s is used for estimating e.s.d.'s involving l.s.
planes.
;
loop_
    _geom_bond_atom_site_label_1
    _geom_bond_atom_site_label_2
    _geom_bond_site_symmetry_2
    _geom_bond_distance
    _geom_bond_publ_flag
    N1 C2 . 1.355(2) ?
    N1 C8 . 1.396(2) ?
    N1 H1 . 0.8600 ?
    C2 O2 . 1.2429(19) ?
    C2 C3 . 1.486(2) ?
    C3 C10 . 1.354(2) ?
    C3 C9 . 1.460(2) ?
    C4 C5 . 1.377(2) ?
    C4 C9 . 1.385(2) ?
    C4 H4 . 0.9300 ?
    C5 F5 . 1.364(2) ?
    C5 C6 . 1.376(3) ?
    C6 C7 . 1.390(3) ?
    C6 H6 . 0.9300 ?
    C7 C8 . 1.374(2) ?
    C7 H7 . 0.9300 ?
    C8 C9 . 1.397(2) ?
    C10 C12 . 1.421(2) ?
    C10 H10 . 0.9300 ?
    N11 C15 . 1.344(2) ?
    N11 C12 . 1.367(2) ?
    N11 H11 . 0.8600 ?
    C12 C13 . 1.384(2) ?
    C13 C14 . 1.385(3) ?
    C13 H13 . 0.9300 ?
    C14 C15 . 1.365(3) ?
    C14 H14 . 0.9300 ?
    C15 H15 . 0.9300 ?
loop_
    _geom_angle_atom_site_label_1
    _geom_angle_atom_site_label_2
    _geom_angle_atom_site_label_3
    _geom_angle_site_symmetry_1
    _geom_angle_site_symmetry_3
    _geom_angle
    _geom_angle_publ_flag
    C2 N1 C8 . . 111.66(13) ?
    C2 N1 H1 . . 124.2 ?
    C8 N1 H1 . . 124.2 ?
    O2 C2 N1 . . 123.50(14) ?
    O2 C2 C3 . . 129.46(14) ?
    N1 C2 C3 . . 107.04(14) ?
    C10 C3 C9 . . 125.66(15) ?
    C10 C3 C2 . . 129.26(15) ?
    C9 C3 C2 . . 105.08(13) ?
    C5 C4 C9 . . 117.01(15) ?
    C5 C4 H4 . . 121.5 ?
    C9 C4 H4 . . 121.5 ?
    F5 C5 C6 . . 117.86(15) ?
    F5 C5 C4 . . 118.16(16) ?
    C6 C5 C4 . . 123.97(16) ?
    C5 C6 C7 . . 119.06(15) ?
    C5 C6 H6 . . 120.5 ?
    C7 C6 H6 . . 120.5 ?
    C8 C7 C6 . . 117.81(15) ?
    C8 C7 H7 . . 121.1 ?
    C6 C7 H7 . . 121.1 ?
    C7 C8 N1 . . 128.97(15) ?
    C7 C8 C9 . . 122.58(15) ?
    N1 C8 C9 . . 108.45(14) ?
    C4 C9 C8 . . 119.57(14) ?
    C4 C9 C3 . . 132.66(14) ?
    C8 C9 C3 . . 107.77(14) ?
    C3 C10 C12 . . 131.79(16) ?
    C3 C10 H10 . . 114.1 ?
    C12 C10 H10 . . 114.1 ?
    C15 N11 C12 . . 109.57(16) ?
    C15 N11 H11 . . 125.2 ?
    C12 N11 H11 . . 125.2 ?
    N11 C12 C13 . . 106.60(16) ?
    N11 C12 C10 . . 125.47(15) ?
    C13 C12 C10 . . 127.88(17) ?
    C12 C13 C14 . . 107.97(19) ?
    C12 C13 H13 . . 126.0 ?
    C14 C13 H13 . . 126.0 ?
    C15 C14 C13 . . 107.19(18) ?
    C15 C14 H14 . . 126.4 ?
    C13 C14 H14 . . 126.4 ?
    N11 C15 C14 . . 108.66(19) ?
    N11 C15 H15 . . 125.7 ?
    C14 C15 H15 . . 125.7 ?
loop_
    _geom_hbond_atom_site_label_D
    _geom_hbond_atom_site_label_H
    _geom_hbond_atom_site_label_A
    _geom_hbond_site_symmetry_A
    _geom_hbond_distance_DH
    _geom_hbond_distance_HA
    _geom_hbond_distance_DA
    _geom_hbond_angle_DHA
    N1 H1 O2 3_675 0.86 2.03 2.8711(17) 165.9
    N11 H11 O2 . 0.86 1.94 2.6977(19) 146.8
data_global
_journal_date_recd_electronic     2008-11-07
_journal_date_accepted     2008-11-28
_journal_name_full     'Acta Crystallographica, Section E'
_journal_year     2009
_journal_volume     65
_journal_issue      1
_journal_page_first     o8
_journal_page_last     o8
_journal_paper_category     QO
_journal_coeditor_code     SI2132
_publ_contact_author_name     'Dr Hongming Zhang'
_publ_contact_author_address
;
Department of Chemistry, Southern Methodist University,
Dallas, TX 75275, USA.
;
_publ_contact_author_email     hzhang@smu.edu
_publ_contact_author_fax     '+1 214-768-4089'
_publ_contact_author_phone     '+1 214-768-1109'
_publ_section_title
;
(<i>Z</i>)-5-Fluoro-3-[(1<i>H</i>-pyrrol-2-yl)methylene]indolin-2-one
;
loop_
    _publ_author_name
    _publ_author_address
    'Hongming Zhang'
;
Department of Chemistry
Southern Methodist University
Dallas, TX 75275
USA
;
    'Haribabu Ankati'
;
Department of Chemistry
Southern Methodist University
Dallas, TX 75275
USA
;
    'Shashidhar Kumar Akubathini'
;
Department of Chemistry
Southern Methodist University
Dallas, TX 75275
USA
;
    'Ed Biehl'
;
Department of Chemistry
Southern Methodist University
Dallas, TX 75275
USA
;
_publ_section_synopsis     .
