# Supplementary material for: (Z)-5-Fluoro-3-[(1H-pyrrol-2-yl)methyl­ene]indolin-2-one
Source: Acta Crystallogr Sect E Struct Rep Online. 2008 Dec 3;65(Pt 1):o8. doi: 10.1107/S1600536808040178 (PMC2967860; doi:10.1107/S1600536808040178)
Supplement: Supplementary file 2 [file e-65-000o8-Isup2.hkl]

# 
# h,k,l, Fc-squared, Fo-squared, sigma(Fo-squared) and status flag 
# 
data_I
_shelx_title ' bban3s in P2(1)/c' 
_shelx_refln_list_code          4 
_shelx_F_calc_maximum      139.62 
_exptl_crystal_F_000       472.00 
_reflns_d_resolution_high  0.7499 
 
loop_ 
 _symmetry_equiv_pos_as_xyz 
 'x, y, z' 
 '-x, y+1/2, -z+1/2' 
 '-x, -y, -z' 
 'x, -y-1/2, z-1/2' 
 
_cell_length_a     7.6093 
_cell_length_b     6.1270 
_cell_length_c    22.8912 
_cell_angle_alpha  90.000 
_cell_angle_beta   91.390 
_cell_angle_gamma  90.000 
 
_shelx_F_squared_multiplier     1.000 
 
loop_ 
 _refln_index_h 
 _refln_index_k 
 _refln_index_l 
 _refln_F_squared_calc 
 _refln_F_squared_meas 
 _refln_F_squared_sigma 
 _refln_observed_status 
   1   0   0      215.13      185.58      2.05 o 
   2   0   0    19494.55    18555.86    249.61 o 
   3   0   0      644.32      640.32      6.06 o 
   4   0   0        9.44       18.17      0.76 o 
   5   0   0       79.09       62.77      3.55 o 
   6   0   0       58.31       49.55      2.05 o 
   7   0   0        0.38       -0.05      0.81 o 
   8   0   0       39.39       37.08      2.62 o 
   9   0   0        1.77        0.56      0.98 o 
   1   1   0     2300.82     2315.11     14.30 o 
   2   1   0    19083.93    18694.41    125.71 o 
   3   1   0       69.61       57.02      0.94 o 
   4   1   0      999.29      991.17      7.13 o 
   5   1   0        5.21        5.44      0.54 o 
   6   1   0       21.34       23.08      0.98 o 
   7   1   0        3.46        3.67      0.69 o 
   8   1   0        3.92        6.14      1.09 o 
   9   1   0        0.06        1.23      0.65 o 
   0   2   0      202.28      265.08      2.99 o 
   1   2   0     1093.72     1075.50      7.15 o 
   2   2   0      547.09      653.32      4.81 o 
   3   2   0       47.40       38.28      1.01 o 
   4   2   0     3993.40     4261.82     28.82 o 
   5   2   0        0.91        1.05      0.40 o 
   6   2   0      686.37      627.96      6.31 o 
   7   2   0        5.13        6.75      0.90 o 
   8   2   0        1.17        5.35      0.96 o 
   9   2   0        1.15        2.81      0.85 o 
   1   3   0        6.92       10.67      0.49 o 
   2   3   0      246.22      282.19      2.50 o 
   3   3   0       25.25       30.72      0.83 o 
   4   3   0       42.68       44.61      1.26 o 
   5   3   0       90.29       87.65      1.92 o 
   6   3   0      569.09      523.13      5.77 o 
   7   3   0       10.99       11.66      1.00 o 
   8   3   0      152.87      128.03      3.18 o 
   9   3   0        3.91        7.72      1.53 o 
   0   4   0     1340.68     1524.36     13.88 o 
   1   4   0       56.64       49.50      1.04 o 
   2   4   0      125.93      152.92      2.10 o 
   3   4   0      162.86      156.97      2.49 o 
   4   4   0       76.44       73.39      1.77 o 
   5   4   0       15.89       13.71      0.92 o 
   6   4   0       13.28       16.62      1.02 o 
   7   4   0       13.01       17.00      1.09 o 
   8   4   0       40.14       33.30      1.42 o 
   1   5   0      173.64      167.61      2.25 o 
   2   5   0      560.35      529.70      8.12 o 
   3   5   0       29.11       25.65      1.10 o 
   4   5   0      134.04      129.05      2.55 o 
   5   5   0       14.03       20.01      1.08 o 
   6   5   0        3.51        2.75      0.54 o 
   7   5   0        2.00        2.56      0.57 o 
   0   6   0      385.45      366.00      7.86 o 
   1   6   0       85.71       83.83      2.20 o 
   2   6   0       62.96       62.12      2.22 o 
   3   6   0       49.03       46.07      1.88 o 
   4   6   0       20.73       21.38      1.28 o 
   5   6   0        0.00        0.43      0.38 o 
   6   6   0        1.89        0.87      0.50 o 
   1   7   0       40.08       41.14      2.20 o 
   2   7   0       34.82       36.05      2.08 o 
   3   7   0       15.67       17.94      1.31 o 
   4   7   0        0.25        0.70      0.60 o 
   5   7   0        0.42        0.94      1.07 o 
   1   8   0        3.73        3.43      2.15 o 
  -9   1   1        6.30        6.09      1.09 o 
  -8   1   1        4.60        4.50      0.90 o 
  -7   1   1        3.85        4.38      0.80 o 
  -6   1   1        1.11        0.94      0.43 o 
  -5   1   1       11.68       11.11      0.61 o 
  -4   1   1     1318.51     1389.90      9.52 o 
  -3   1   1      574.47      581.11      4.38 o 
  -2   1   1     5194.74     5743.43     34.70 o 
  -1   1   1     1380.12     1484.36      8.69 o 
   0   1   1     2947.77     3068.04     17.27 o 
   1   1   1     2556.60     2624.50     14.94 o 
   2   1   1    17402.78    17400.64    112.90 o 
   3   1   1      156.91      156.48      1.71 o 
   4   1   1     1120.86     1119.34      7.88 o 
   5   1   1      348.27      330.84      3.43 o 
   6   1   1      139.43      149.18      2.72 o 
   7   1   1       12.20       11.57      1.15 o 
   8   1   1       32.75       29.88      1.72 o 
   9   1   1       10.02        9.64      1.18 o 
  -9   2   1        0.48        1.71      0.73 o 
  -8   2   1       13.06       12.22      1.12 o 
  -7   2   1       18.19       17.96      1.21 o 
  -6   2   1      146.09      121.83      2.70 o 
  -5   2   1        2.07        3.49      0.52 o 
  -4   2   1      611.79      579.55      5.38 o 
  -3   2   1       48.34       42.94      1.00 o 
  -2   2   1      399.18      401.64      3.28 o 
  -1   2   1      105.09      103.53      1.13 o 
   0   2   1      114.63      110.35      1.16 o 
   1   2   1        2.79        2.55      0.43 o 
   2   2   1       64.44       66.61      0.87 o 
   3   2   1      299.17      325.19      3.38 o 
   4   2   1     1143.84     1090.84      8.74 o 
   5   2   1        0.01        0.93      0.39 o 
   6   2   1      119.15      103.81      2.15 o 
   7   2   1        1.70        3.69      0.77 o 
   8   2   1       32.49       34.23      1.57 o 
   9   2   1        0.04        0.80      0.56 o 
  -9   3   1        0.05        1.47      0.63 o 
  -8   3   1       26.85       26.14      1.45 o 
  -7   3   1        9.00       12.03      1.03 o 
  -6   3   1       15.81       16.02      1.23 o 
  -5   3   1       46.50       41.47      1.32 o 
  -4   3   1        7.23       10.60      0.71 o 
  -3   3   1       40.25       41.18      0.96 o 
  -2   3   1      193.22      219.37      2.12 o 
  -1   3   1        0.64        2.85      0.34 o 
   0   3   1      421.13      485.18      3.68 o 
   1   3   1     1355.48     1475.93      9.20 o 
   2   3   1      763.19      849.54      5.78 o 
   3   3   1       10.25       13.85      0.59 o 
   4   3   1       68.38       72.26      1.61 o 
   5   3   1       68.76       57.05      1.55 o 
   6   3   1      130.32      111.11      2.37 o 
   7   3   1        3.05        2.06      0.59 o 
   8   3   1       28.00       23.18      1.23 o 
  -8   4   1        7.47        7.55      1.08 o 
  -7   4   1        0.45        1.21      0.63 o 
  -6   4   1        4.97        6.34      0.79 o 
  -5   4   1       39.03       34.38      1.30 o 
  -4   4   1      154.72      141.40      2.49 o 
  -3   4   1       12.56       11.80      0.73 o 
  -2   4   1       18.51       18.81      0.76 o 
  -1   4   1       62.08       60.51      1.47 o 
   0   4   1       92.02       97.09      1.47 o 
   1   4   1       33.71       35.70      0.90 o 
   2   4   1       74.49       60.93      1.28 o 
   3   4   1       41.00       36.29      1.68 o 
   4   4   1      187.87      175.71      2.81 o 
   5   4   1       13.83       13.60      0.91 o 
   6   4   1       39.02       31.65      1.32 o 
   7   4   1       21.75       20.94      1.10 o 
   8   4   1       49.04       42.92      1.86 o 
  -8   5   1        0.02       -0.46      2.25 o 
  -7   5   1        0.82        3.02      0.92 o 
  -6   5   1        9.99        9.68      1.36 o 
  -5   5   1       18.69       17.60      1.14 o 
  -4   5   1       10.60       11.96      0.88 o 
  -3   5   1        2.13        1.70      0.51 o 
  -2   5   1        0.65        0.88      0.43 o 
  -1   5   1        3.91        3.44      0.54 o 
   0   5   1       23.35       20.35      0.81 o 
   1   5   1      123.83      122.44      2.00 o 
   2   5   1        8.80        7.50      0.70 o 
   3   5   1       99.53       89.00      2.01 o 
   4   5   1        2.50        4.28      0.67 o 
   5   5   1       29.38       26.38      1.36 o 
   6   5   1        5.71        5.47      0.63 o 
   7   5   1        0.95        3.45      0.66 o 
  -6   6   1       15.03       13.32      0.93 o 
  -5   6   1       18.93       18.64      1.14 o 
  -4   6   1        8.76        7.36      1.09 o 
  -3   6   1        1.21        1.37      0.66 o 
  -2   6   1        0.12       -0.21      0.54 o 
  -1   6   1       61.58       59.15      1.70 o 
   0   6   1       14.47       15.69      1.13 o 
   1   6   1       13.54       12.30      0.90 o 
   2   6   1        8.10       11.55      1.09 o 
   3   6   1       26.53       27.71      1.62 o 
   4   6   1        1.44        2.29      0.65 o 
   5   6   1        2.55        2.45      0.57 o 
   6   6   1       31.55       32.44      1.62 o 
  -5   7   1        8.82        9.09      1.31 o 
  -4   7   1       13.71       13.79      1.17 o 
  -3   7   1        0.28        0.99      0.58 o 
  -2   7   1        4.78        3.74      0.81 o 
  -1   7   1       13.61       16.14      1.55 o 
   0   7   1        1.06        0.90      0.98 o 
   1   7   1        5.30        5.43      1.06 o 
   2   7   1       18.75       19.06      1.38 o 
   3   7   1        2.94        4.95      0.88 o 
   4   7   1       47.30       54.83      3.08 o 
   5   7   1        4.06        8.81      1.81 o 
  -1   8   1        0.51        1.63      1.01 o 
   0   8   1        0.10       -0.89      0.89 o 
   1   8   1        0.22        0.43      0.88 o 
  -9   0   2        0.22        1.04      0.62 o 
  -8   0   2        3.08        2.47      1.89 o 
  -7   0   2        7.97        6.75      1.77 o 
  -6   0   2        7.59        7.58      1.01 o 
  -5   0   2       52.99       44.58      2.83 o 
  -4   0   2      900.93      865.92      8.27 o 
  -3   0   2       75.26       82.70      1.48 o 
  -2   0   2     2841.49     3103.96     24.91 o 
  -1   0   2        8.69        9.36      0.39 o 
   0   0   2     7251.93     7193.46     71.46 o 
   1   0   2      304.63      330.70      3.52 o 
   2   0   2     4952.89     4919.17     39.01 o 
   3   0   2      398.06      392.19      4.13 o 
   4   0   2        0.11        0.23      0.32 o 
   5   0   2        6.01        7.27      0.66 o 
   6   0   2       91.37       87.57      3.21 o 
   7   0   2      138.27      120.43      5.92 o 
   8   0   2      101.54       96.18      4.26 o 
   9   0   2       15.75       16.67      2.79 o 
  -9   1   2        2.50        4.62      0.91 o 
  -8   1   2        0.84        1.69      0.63 o 
  -7   1   2       13.54       12.50      1.03 o 
  -6   1   2       12.02        9.96      0.82 o 
  -5   1   2        1.51        1.37      0.43 o 
  -4   1   2      193.25      211.25      2.31 o 
  -3   1   2      289.60      279.85      2.27 o 
  -2   1   2     1747.53     1841.89     10.79 o 
  -1   1   2      310.55      298.13      2.38 o 
   0   1   2     4617.40     4579.43     35.59 o 
   1   1   2      323.00      310.06      2.17 o 
   2   1   2     2009.01     2169.56     12.65 o 
   3   1   2      114.59      102.18      1.33 o 
   4   1   2      244.74      227.35      2.42 o 
   5   1   2       39.67       38.15      0.99 o 
   6   1   2      130.69      121.71      2.38 o 
   7   1   2        1.90        2.53      0.65 o 
   8   1   2        0.02        0.46      0.65 o 
   9   1   2        0.03        0.73      1.17 o 
  -9   2   2        9.90       11.75      1.14 o 
  -8   2   2       10.42       12.95      1.46 o 
  -7   2   2       28.07       34.79      1.57 o 
  -6   2   2      101.32       98.28      2.11 o 
  -5   2   2       68.10       61.08      1.50 o 
  -4   2   2        3.55        0.46      1.29 o 
  -3   2   2       10.97        8.25      0.43 o 
  -2   2   2      164.73      160.17      1.51 o 
  -1   2   2       39.38       51.48      0.77 o 
   0   2   2       18.62       16.74      0.58 o 
   1   2   2      239.12      277.60      2.22 o 
   2   2   2      628.54      699.80      4.69 o 
   3   2   2     1161.83     1201.51      9.13 o 
   4   2   2     2537.89     2716.40     19.08 o 
   5   2   2       79.82       73.65      1.63 o 
   6   2   2       28.52       29.07      2.16 o 
   7   2   2       65.97       60.35      1.98 o 
   8   2   2       17.78       17.15      1.11 o 
   9   2   2        0.35        1.49      0.55 o 
  -9   3   2        5.04        6.43      0.89 o 
  -8   3   2       61.88       52.99      2.03 o 
  -7   3   2       22.85       21.42      1.11 o 
  -6   3   2       70.34       64.06      1.80 o 
  -5   3   2      165.76      164.44      2.54 o 
  -4   3   2       12.64       12.04      0.70 o 
  -3   3   2       14.80       12.35      0.59 o 
  -2   3   2      376.25      361.22      2.99 o 
  -1   3   2      120.82      124.12      1.48 o 
   0   3   2      139.67      150.83      1.66 o 
   1   3   2      127.96      132.20      1.54 o 
   2   3   2      759.76      805.28      5.57 o 
   3   3   2        2.61        2.69      0.38 o 
   4   3   2       50.06       49.88      1.37 o 
   5   3   2       23.13       25.01      1.04 o 
   6   3   2      462.76      416.78      4.99 o 
   7   3   2       31.12       32.13      1.37 o 
   8   3   2       39.24       34.08      1.56 o 
   9   3   2       19.32       17.27      1.65 o 
  -8   4   2        7.31        7.52      0.87 o 
  -7   4   2        3.85        4.47      0.83 o 
  -6   4   2        9.23        7.57      1.11 o 
  -5   4   2        1.48        1.88      0.53 o 
  -4   4   2       18.28       17.72      0.92 o 
  -3   4   2      456.78      451.85      5.16 o 
  -2   4   2       94.02       96.90      1.63 o 
  -1   4   2      298.85      297.81      2.85 o 
   0   4   2      124.40      130.19      1.73 o 
   1   4   2        0.33        0.99      0.34 o 
   2   4   2       22.38       23.78      0.84 o 
   3   4   2      203.01      201.31      2.87 o 
   4   4   2       47.72       38.58      1.29 o 
   5   4   2       43.86       42.10      1.44 o 
   6   4   2        3.58        5.93      0.79 o 
   7   4   2       14.18       14.76      0.93 o 
   8   4   2       60.48       52.79      1.99 o 
  -8   5   2        0.48       -1.71      2.17 o 
  -7   5   2        4.32        5.25      0.79 o 
  -6   5   2        0.62        1.37      0.56 o 
  -5   5   2        1.05        0.99      0.54 o 
  -4   5   2       34.73       32.02      1.42 o 
  -3   5   2       25.89       21.73      1.16 o 
  -2   5   2      222.14      220.56      2.86 o 
  -1   5   2       26.76       30.49      1.01 o 
   0   5   2       19.83       16.79      0.75 o 
   1   5   2        0.15        0.08      0.35 o 
   2   5   2       12.88       12.08      0.78 o 
   3   5   2      112.91       97.25      2.12 o 
   4   5   2        0.75        1.96      0.54 o 
   5   5   2       31.76       25.33      1.49 o 
   6   5   2        8.84        8.95      0.81 o 
   7   5   2        0.16        2.00      0.54 o 
  -6   6   2       10.05       11.55      1.45 o 
  -5   6   2        2.71        4.01      0.99 o 
  -4   6   2       28.56       25.53      1.44 o 
  -3   6   2       15.53       18.86      1.23 o 
  -2   6   2       10.91        9.06      1.01 o 
  -1   6   2        0.17       -0.27      0.51 o 
   0   6   2       74.20       67.70      1.96 o 
   1   6   2       40.56       40.93      1.49 o 
   2   6   2        0.50        0.74      0.57 o 
   3   6   2        5.17        8.54      1.02 o 
   4   6   2       16.74       16.35      1.34 o 
   5   6   2        0.97        1.77      0.58 o 
   6   6   2        3.73        9.32      0.98 o 
  -5   7   2        0.00        1.14      0.89 o 
  -4   7   2        3.99        8.06      0.93 o 
  -3   7   2       10.15        8.37      1.11 o 
  -2   7   2       15.79       17.89      1.37 o 
  -1   7   2       23.24       26.25      1.85 o 
   0   7   2        4.52        4.85      0.92 o 
   1   7   2        3.81        5.40      2.34 o 
   2   7   2       37.72       29.71      1.86 o 
   3   7   2        0.26        1.35      0.66 o 
   4   7   2        3.41        6.74      1.40 o 
  -1   8   2        1.08        1.56      2.12 o 
   0   8   2        0.97       -0.97      0.99 o 
   1   8   2        0.01        1.54      1.87 o 
  -9   1   3       16.20       20.28      2.17 o 
  -8   1   3        4.20        3.92      1.21 o 
  -7   1   3        0.24        0.79      0.52 o 
  -6   1   3       17.32       16.21      0.85 o 
  -5   1   3        0.98        1.03      0.35 o 
  -4   1   3      548.08      542.42      4.05 o 
  -3   1   3      493.67      490.36      3.56 o 
  -2   1   3     1277.15     1312.96      7.91 o 
  -1   1   3      482.47      528.92      3.42 o 
   0   1   3      291.54      275.19      4.10 o 
   1   1   3     1267.38     1387.43      8.16 o 
   2   1   3      293.60      336.00      2.49 o 
   3   1   3        4.38        1.06      0.19 o 
   4   1   3      162.44      151.40      1.89 o 
   5   1   3      131.67      132.74      1.89 o 
   6   1   3       38.95       36.69      1.21 o 
   7   1   3        6.77        5.60      0.82 o 
   8   1   3        2.65        2.51      0.77 o 
   9   1   3       15.25       15.98      1.64 o 
  -9   2   3        3.96        3.90      0.90 o 
  -8   2   3        2.23        3.14      0.84 o 
  -7   2   3       72.02       71.02      2.18 o 
  -6   2   3       71.89       68.66      1.77 o 
  -5   2   3        9.84        8.46      0.71 o 
  -4   2   3        0.00        0.24      0.37 o 
  -3   2   3        1.67        2.93      0.35 o 
  -2   2   3      375.90      387.25      2.93 o 
  -1   2   3       26.07       28.57      0.58 o 
   0   2   3     1776.59     1850.47     10.89 o 
   1   2   3      254.57      289.85      2.30 o 
   2   2   3      115.37      114.32      1.47 o 
   3   2   3      311.01      311.85      2.56 o 
   4   2   3       17.38       13.46      0.77 o 
   5   2   3        0.61        3.24      0.53 o 
   6   2   3        6.96        8.64      0.98 o 
   7   2   3        3.45        3.39      0.86 o 
   8   2   3        2.63        3.77      0.79 o 
   9   2   3        8.36       12.18      1.59 o 
  -9   3   3        0.03        2.36      0.64 o 
  -8   3   3        0.72        1.50      0.62 o 
  -7   3   3        3.64        4.83      0.82 o 
  -6   3   3       43.66       41.90      1.48 o 
  -5   3   3      164.13      162.49      2.71 o 
  -4   3   3       20.83       18.28      0.86 o 
  -3   3   3       33.67       35.20      0.95 o 
  -2   3   3       29.33       28.51      0.69 o 
  -1   3   3      105.05      108.82      1.37 o 
   0   3   3      248.02      271.40      2.43 o 
   1   3   3       94.82      100.39      1.33 o 
   2   3   3        2.20        2.39      0.35 o 
   3   3   3        2.52        3.15      0.40 o 
   4   3   3       34.36       31.78      1.06 o 
   5   3   3       46.42       49.55      1.44 o 
   6   3   3       16.31       19.31      1.09 o 
   7   3   3       12.98       12.78      0.98 o 
   8   3   3        0.47        1.90      0.54 o 
   9   3   3        0.78        2.54      0.75 o 
  -8   4   3        0.56        2.00      0.69 o 
  -7   4   3        3.35        4.32      0.73 o 
  -6   4   3       14.63       13.14      1.09 o 
  -5   4   3       17.75       18.70      1.01 o 
  -4   4   3      111.41       99.57      2.05 o 
  -3   4   3      146.50      131.73      2.26 o 
  -2   4   3       99.58       99.01      1.65 o 
  -1   4   3        3.08        2.31      0.43 o 
   0   4   3      341.05      344.27      3.15 o 
   1   4   3        6.15        6.01      0.49 o 
   2   4   3       45.73       49.69      1.15 o 
   3   4   3       32.81       34.59      1.15 o 
   4   4   3        9.25        9.15      0.82 o 
   5   4   3       72.08       63.46      1.75 o 
   6   4   3        1.50        2.08      0.54 o 
   7   4   3        2.73        2.97      0.57 o 
   8   4   3        6.03        6.04      0.74 o 
  -7   5   3        0.04        0.41      0.59 o 
  -6   5   3        9.19        8.41      1.73 o 
  -5   5   3       18.44       17.85      1.30 o 
  -4   5   3        1.37        2.70      0.66 o 
  -3   5   3        2.02        1.82      0.56 o 
  -2   5   3       28.16       28.38      1.13 o 
  -1   5   3      327.72      311.63      3.80 o 
   0   5   3       62.88       61.37      1.31 o 
   1   5   3      125.03      128.23      2.07 o 
   2   5   3       33.65       29.88      1.03 o 
   3   5   3       69.23       61.61      1.68 o 
   4   5   3        0.66        1.17      0.49 o 
   5   5   3        7.15        9.15      0.95 o 
   6   5   3        0.01        0.27      0.45 o 
   7   5   3        2.52        2.67      0.43 o 
  -6   6   3        3.66        5.26      1.03 o 
  -5   6   3        0.19        1.02      0.43 o 
  -4   6   3        1.52        3.59      0.74 o 
  -3   6   3        0.51        0.33      0.58 o 
  -2   6   3        7.55        7.60      0.95 o 
  -1   6   3        0.09        1.21      0.55 o 
   0   6   3       11.12       11.20      0.93 o 
   1   6   3      204.19      196.78      3.18 o 
   2   6   3        6.50        8.11      0.97 o 
   3   6   3        2.78        2.93      0.73 o 
   4   6   3        2.85        3.07      0.67 o 
   5   6   3        0.02        0.73      0.43 o 
   6   6   3        7.70       11.21      1.22 o 
  -4   7   3        4.15        4.63      1.06 o 
  -3   7   3        6.15        6.41      1.17 o 
  -2   7   3        0.02        0.77      0.76 o 
  -1   7   3        5.28        2.94      2.61 o 
   0   7   3        0.01       -0.16      0.73 o 
   1   7   3        6.90       11.05      1.48 o 
   2   7   3       18.34       18.38      2.22 o 
   3   7   3        9.57       10.33      1.13 o 
   4   7   3       23.54       28.09      1.65 o 
  -1   8   3        4.79        4.80      1.60 o 
   0   8   3        8.36       10.41      1.54 o 
   1   8   3        0.35        1.69      1.87 o 
  -9   0   4        0.43        2.25      1.01 o 
  -8   0   4        7.64        9.89      1.58 o 
  -7   0   4       73.07       69.40      3.27 o 
  -6   0   4      111.17      111.82      3.16 o 
  -5   0   4      173.65      161.36      7.77 o 
  -4   0   4     1943.22     1950.77     16.85 o 
  -3   0   4      149.75      178.90      2.48 o 
  -2   0   4     2658.42     2910.12     23.53 o 
  -1   0   4     9303.55     8987.50     74.31 o 
   0   0   4      417.32      412.97      3.76 o 
   1   0   4      354.91      356.72      3.46 o 
   2   0   4        8.96       11.36      0.53 o 
   3   0   4       14.64        7.79      0.51 o 
   4   0   4       20.32       19.82      0.84 o 
   5   0   4       83.40       74.15      1.70 o 
   6   0   4        1.91        2.83      0.77 o 
   7   0   4        7.83        6.04      1.54 o 
   8   0   4       28.91       32.08      2.67 o 
   9   0   4        0.37        0.59      1.33 o 
  -9   1   4        0.55        1.68      0.46 o 
  -8   1   4       27.31       28.38      1.54 o 
  -7   1   4       14.02       15.17      1.04 o 
  -6   1   4      137.19      127.03      2.28 o 
  -5   1   4      175.75      172.47      2.24 o 
  -4   1   4      173.35      183.37      2.45 o 
  -3   1   4     1022.26     1063.16      6.79 o 
  -2   1   4     1799.26     1813.25     10.70 o 
  -1   1   4      225.32      213.46      1.68 o 
   0   1   4      160.39      182.91      1.57 o 
   1   1   4     3232.09     3235.77     25.59 o 
   2   1   4       55.69       53.74      0.77 o 
   3   1   4      645.94      634.21      4.38 o 
   4   1   4       12.90       13.32      0.48 o 
   5   1   4        0.03       -0.28      0.28 o 
   6   1   4       36.83       35.01      1.19 o 
   7   1   4       15.55       15.89      1.10 o 
   8   1   4        0.10        0.96      0.69 o 
   9   1   4        0.08       -0.03      0.63 o 
  -9   2   4        8.42       10.98      1.73 o 
  -8   2   4        3.08        5.59      1.01 o 
  -7   2   4        0.10        0.31      0.58 o 
  -6   2   4       43.40       40.60      1.38 o 
  -5   2   4      104.50      108.30      3.66 o 
  -4   2   4       31.94       29.48      0.83 o 
  -3   2   4      329.79      330.16      2.72 o 
  -2   2   4      278.16      283.91      2.36 o 
  -1   2   4      393.31      443.64      3.03 o 
   0   2   4     2360.54     2441.94     14.16 o 
   1   2   4      186.36      195.62      1.77 o 
   2   2   4        9.78        8.61      0.40 o 
   3   2   4      758.26      815.80      5.53 o 
   4   2   4      184.69      167.84      2.08 o 
   5   2   4      129.55      124.64      2.21 o 
   6   2   4       27.08       27.63      1.13 o 
   7   2   4       11.37       16.36      1.37 o 
   8   2   4       13.27       12.40      1.12 o 
   9   2   4        0.79        0.01      0.61 o 
  -9   3   4        2.55        2.82      1.20 o 
  -8   3   4       33.25       31.64      1.59 o 
  -7   3   4       30.07       30.31      1.38 o 
  -6   3   4        1.87        3.39      0.68 o 
  -5   3   4       19.66       20.00      0.98 o 
  -4   3   4        1.81        2.00      0.45 o 
  -3   3   4      152.55      156.85      2.02 o 
  -2   3   4      191.95      192.67      1.98 o 
  -1   3   4       15.58       14.55      0.52 o 
   0   3   4      200.86      205.30      2.03 o 
   1   3   4      618.05      683.72      4.85 o 
   2   3   4      955.54      999.35      6.70 o 
   3   3   4       26.06       30.34      0.83 o 
   4   3   4        0.03        0.28      0.32 o 
   5   3   4      145.82      139.56      2.46 o 
   6   3   4       38.12       33.72      1.31 o 
   7   3   4        3.12        4.52      0.71 o 
   8   3   4        0.03        1.72      0.54 o 
   9   3   4        0.78        1.84      0.66 o 
  -8   4   4        0.17        1.63      0.81 o 
  -7   4   4        2.66        2.61      0.76 o 
  -6   4   4       48.53       43.74      1.58 o 
  -5   4   4       40.70       44.81      1.49 o 
  -4   4   4       82.80       82.99      1.90 o 
  -3   4   4      151.87      133.27      3.22 o 
  -2   4   4       17.90       20.71      0.78 o 
  -1   4   4      564.40      582.36      5.38 o 
   0   4   4       66.52       72.38      1.32 o 
   1   4   4        3.46        7.07      0.57 o 
   2   4   4        1.74        2.31      0.39 o 
   3   4   4      115.02      115.98      2.11 o 
   4   4   4      185.27      183.73      3.21 o 
   5   4   4       24.54       23.42      1.12 o 
   6   4   4       17.56       22.25      1.22 o 
   7   4   4        0.26        0.93      0.40 o 
   8   4   4        5.17        4.15      0.77 o 
  -7   5   4        1.36        2.68      0.75 o 
  -6   5   4        0.56        2.05      0.98 o 
  -5   5   4       12.12       14.32      1.09 o 
  -4   5   4      115.93      107.13      2.60 o 
  -3   5   4      168.50      167.35      3.15 o 
  -2   5   4      182.42      173.29      2.76 o 
  -1   5   4      116.31      106.40      2.07 o 
   0   5   4        7.13        8.60      0.73 o 
   1   5   4       14.23       16.42      0.80 o 
   2   5   4       47.03       46.69      2.12 o 
   3   5   4       29.11       27.11      1.29 o 
   4   5   4       20.01       18.96      1.12 o 
   5   5   4        0.45        0.82      0.48 o 
   6   5   4       12.86       12.34      0.90 o 
   7   5   4        0.01        0.07      0.49 o 
  -6   6   4       14.66       16.59      1.19 o 
  -5   6   4       14.83       17.38      1.11 o 
  -4   6   4       14.84       15.95      1.21 o 
  -3   6   4       23.69       22.66      1.30 o 
  -2   6   4       59.92       57.76      1.93 o 
  -1   6   4       10.52        9.16      0.91 o 
   0   6   4      198.51      204.49      3.53 o 
   1   6   4       14.81       17.76      1.03 o 
   2   6   4       22.14       23.54      1.31 o 
   3   6   4       21.87       23.12      2.00 o 
   4   6   4        0.04        0.46      0.77 o 
   5   6   4        0.05       -0.22      0.97 o 
   6   6   4        2.33        3.71      0.82 o 
  -5   7   4        8.77        6.05      2.57 o 
  -4   7   4       11.59       14.00      1.45 o 
  -3   7   4        0.22        0.15      0.73 o 
  -2   7   4       40.18       43.22      2.39 o 
  -1   7   4       29.20       28.17      2.49 o 
   0   7   4        0.32       -0.13      0.64 o 
   1   7   4        1.85        1.10      0.87 o 
   2   7   4       14.64       16.16      2.05 o 
   3   7   4       28.94       30.51      2.87 o 
   4   7   4        0.01        0.00      0.77 o 
   0   8   4        2.66        3.90      1.31 o 
   1   8   4        0.42        0.47      0.94 o 
  -9   1   5        2.35        2.16      0.74 o 
  -8   1   5        1.37        2.78      0.95 o 
  -7   1   5        0.04       -0.23      0.48 o 
  -6   1   5        0.22        0.19      0.39 o 
  -5   1   5       19.45       20.82      0.80 o 
  -4   1   5       18.62       16.34      0.59 o 
  -3   1   5       91.58       94.30      1.22 o 
  -2   1   5     2695.00     2818.39     16.23 o 
  -1   1   5      758.31      723.21      4.60 o 
   0   1   5      969.05     1030.93      7.33 o 
   1   1   5      183.10      184.03      1.56 o 
   2   1   5       88.88       86.86      1.05 o 
   3   1   5      146.50      144.14      1.55 o 
   4   1   5        3.24        2.15      0.30 o 
   5   1   5       64.30       67.28      1.56 o 
   6   1   5       21.33       21.41      0.96 o 
   7   1   5        4.41        4.41      0.76 o 
   8   1   5        0.43        1.14      0.69 o 
   9   1   5        0.05        0.89      1.24 o 
  -9   2   5        2.06        4.44      1.12 o 
  -8   2   5        9.63       11.76      1.01 o 
  -7   2   5        8.66       11.65      0.98 o 
  -6   2   5        0.75        0.99      0.46 o 
  -5   2   5        5.78        4.76      0.59 o 
  -4   2   5      221.91      220.33      2.55 o 
  -3   2   5       27.55       35.85      0.80 o 
  -2   2   5       86.85       92.24      1.16 o 
  -1   2   5      269.92      312.45      2.74 o 
   0   2   5      614.94      653.67      4.37 o 
   1   2   5        0.05        0.12      0.20 o 
   2   2   5      103.35      109.90      1.32 o 
   3   2   5       98.07      110.23      1.24 o 
   4   2   5       16.01       18.48      0.70 o 
   5   2   5        6.51        8.27      0.71 o 
   6   2   5        0.81        0.65      0.45 o 
   7   2   5        5.12        5.23      0.86 o 
   8   2   5        6.82        8.80      0.98 o 
   9   2   5        3.55        4.97      0.91 o 
  -9   3   5        2.24        1.59      0.79 o 
  -8   3   5        0.00        0.05      0.57 o 
  -7   3   5       11.15       11.66      1.05 o 
  -6   3   5        4.76        3.28      0.68 o 
  -5   3   5       41.07       37.14      1.28 o 
  -4   3   5       45.61       45.10      1.30 o 
  -3   3   5       19.25       17.05      0.67 o 
  -2   3   5       15.54       15.15      0.67 o 
  -1   3   5      139.50      138.13      1.51 o 
   0   3   5      177.65      173.02      2.22 o 
   1   3   5      323.14      360.27      3.01 o 
   2   3   5      195.44      176.72      1.93 o 
   3   3   5        0.01        0.70      0.25 o 
   4   3   5       10.04        8.92      0.71 o 
   5   3   5        5.57        8.05      0.75 o 
   6   3   5       11.97       14.99      0.96 o 
   7   3   5       26.57       27.64      1.29 o 
   8   3   5        8.35       10.22      1.02 o 
   9   3   5        0.05        1.89      0.79 o 
  -8   4   5        0.56        0.10      0.65 o 
  -7   4   5        6.44        5.07      0.91 o 
  -6   4   5       12.10       12.74      1.19 o 
  -5   4   5        8.75        8.76      0.99 o 
  -4   4   5       16.59       14.01      0.96 o 
  -3   4   5      110.20      107.13      2.51 o 
  -2   4   5        0.18        1.18      0.37 o 
  -1   4   5      153.51      165.86      2.29 o 
   0   4   5        8.31        6.83      0.50 o 
   1   4   5        1.15        2.20      0.38 o 
   2   4   5      107.67       99.44      1.53 o 
   3   4   5       23.04       19.72      0.91 o 
   4   4   5        0.53        1.50      0.47 o 
   5   4   5       45.18       42.95      1.46 o 
   6   4   5        5.75        5.06      0.72 o 
   7   4   5        9.51       10.74      1.06 o 
   8   4   5        2.09        2.11      0.80 o 
  -7   5   5        0.48        0.81      0.67 o 
  -6   5   5        1.45        2.32      0.73 o 
  -5   5   5       18.73       16.04      1.39 o 
  -4   5   5        2.74        2.53      0.63 o 
  -3   5   5       15.17       13.82      1.07 o 
  -2   5   5        1.36        1.67      0.53 o 
  -1   5   5      175.68      165.41      2.67 o 
   0   5   5        0.10        0.39      0.35 o 
   1   5   5       38.53       35.29      1.09 o 
   2   5   5       20.34       16.15      1.00 o 
   3   5   5       40.83       43.95      1.60 o 
   4   5   5        1.90        0.75      0.54 o 
   5   5   5       16.69       12.66      1.01 o 
   6   5   5       16.53       16.26      1.03 o 
   7   5   5        0.19        1.31      0.57 o 
  -6   6   5        3.36        5.68      1.01 o 
  -5   6   5        0.25        0.29      0.59 o 
  -4   6   5        2.20        3.38      0.67 o 
  -3   6   5       11.83       12.78      1.39 o 
  -2   6   5        2.13        3.52      0.93 o 
  -1   6   5       31.11       35.08      1.41 o 
   0   6   5        6.17        7.43      1.07 o 
   1   6   5      125.64      124.95      3.85 o 
   2   6   5        7.33        5.00      0.92 o 
   3   6   5        1.77        2.22      0.70 o 
   4   6   5        5.03        3.93      0.64 o 
   5   6   5        0.22        1.28      0.62 o 
   6   6   5        1.60        2.44      0.63 o 
  -4   7   5        0.25        2.25      0.64 o 
  -3   7   5       10.26       12.25      1.11 o 
  -2   7   5        0.72        1.15      0.61 o 
  -1   7   5        0.60        0.43      0.78 o 
   0   7   5        7.61        6.68      0.97 o 
   1   7   5       11.88       10.78      1.22 o 
   2   7   5       11.30       11.65      1.36 o 
   3   7   5       17.29       21.02      1.71 o 
   4   7   5        0.21        0.57      2.07 o 
  -1   8   5        6.80       17.81      2.47 o 
   1   8   5        0.19        3.96      2.42 o 
  -9   0   6        0.06        0.82      1.79 o 
  -8   0   6       18.33       22.13      2.44 o 
  -7   0   6       17.64       13.75      1.55 o 
  -6   0   6      160.83      167.14      3.77 o 
  -5   0   6       19.11       17.66      1.40 o 
  -4   0   6       11.93       12.24      0.79 o 
  -3   0   6       37.91       39.09      1.11 o 
  -2   0   6      617.72      706.33      6.65 o 
  -1   0   6      216.61      276.02      2.99 o 
   0   0   6     2247.38     2385.51     24.35 o 
   1   0   6     2521.22     2550.43     20.67 o 
   2   0   6      120.28      119.44      1.84 o 
   3   0   6        3.81        3.10      0.46 o 
   4   0   6      173.76      164.61      2.61 o 
   5   0   6        0.61        0.58      0.39 o 
   6   0   6        1.97        0.53      0.83 o 
   7   0   6      106.52       98.91      4.09 o 
   8   0   6       14.78       15.23      2.29 o 
   9   0   6        3.31        2.57      1.48 o 
  -9   1   6        2.96        5.22      1.21 o 
  -8   1   6       32.24       30.23      1.81 o 
  -7   1   6        5.00        5.18      0.79 o 
  -6   1   6        4.94        5.73      0.65 o 
  -5   1   6       23.99       29.35      1.20 o 
  -4   1   6      358.27      386.88      3.28 o 
  -3   1   6        1.08        1.48      0.31 o 
  -2   1   6        7.90        7.00      0.38 o 
  -1   1   6      191.06      185.12      1.59 o 
   0   1   6      134.62      127.55      1.32 o 
   1   1   6       85.30       88.17      0.95 o 
   2   1   6       22.05       23.63      0.57 o 
   3   1   6      242.26      253.52      2.29 o 
   4   1   6        0.86        0.05      0.24 o 
   5   1   6      212.25      197.81      3.27 o 
   6   1   6       27.57       25.82      1.24 o 
   7   1   6        0.71        1.89      0.67 o 
   8   1   6        0.40        0.40      0.68 o 
   9   1   6        6.26        5.95      0.98 o 
  -9   2   6        7.05        9.93      0.98 o 
  -8   2   6       65.41       66.81      2.19 o 
  -7   2   6        0.20        1.45      0.54 o 
  -6   2   6       38.76       41.26      1.37 o 
  -5   2   6        0.80        1.52      0.41 o 
  -4   2   6       13.41       10.91      0.58 o 
  -3   2   6      119.04      126.00      1.51 o 
  -2   2   6      131.58      143.26      1.55 o 
  -1   2   6       29.12       38.02      0.67 o 
   0   2   6     1811.50     1934.74     12.32 o 
   1   2   6        3.02        1.22      0.24 o 
   2   2   6      553.52      600.66      4.30 o 
   3   2   6      663.70      703.04      4.99 o 
   4   2   6       45.36       54.30      1.35 o 
   5   2   6       37.10       34.69      1.16 o 
   6   2   6        2.03        1.63      0.50 o 
   7   2   6        3.53        4.00      0.83 o 
   8   2   6       13.09       12.73      1.26 o 
   9   2   6        4.09        3.96      0.91 o 
  -9   3   6        0.89        1.07      1.31 o 
  -8   3   6        3.82        5.39      0.84 o 
  -7   3   6        4.34        5.98      0.85 o 
  -6   3   6      108.55      100.68      2.51 o 
  -5   3   6        0.19        0.88      0.47 o 
  -4   3   6       13.97       11.76      0.80 o 
  -3   3   6       11.12        9.64      0.60 o 
  -2   3   6      231.28      214.80      2.17 o 
  -1   3   6      205.90      229.88      2.19 o 
   0   3   6      403.63      450.63      3.80 o 
   1   3   6     1026.01     1158.17      8.04 o 
   2   3   6      648.66      720.96      5.22 o 
   3   3   6       32.19       30.72      0.81 o 
   4   3   6       58.48       54.43      1.43 o 
   5   3   6        3.57        5.80      0.68 o 
   6   3   6       61.14       60.75      1.76 o 
   7   3   6       16.49       17.77      1.08 o 
   8   3   6        5.57        6.80      0.93 o 
   9   3   6        0.16        1.10      0.77 o 
  -8   4   6        0.46        1.38      0.70 o 
  -7   4   6        4.35        5.53      0.92 o 
  -6   4   6        4.44        5.50      1.01 o 
  -5   4   6       22.24       24.96      1.33 o 
  -4   4   6       92.40       85.82      2.19 o 
  -3   4   6        1.06        0.17      0.45 o 
  -2   4   6      186.65      168.65      2.50 o 
  -1   4   6      168.22      169.41      2.25 o 
   0   4   6      103.07      101.66      1.68 o 
   1   4   6      401.61      412.15      3.94 o 
   2   4   6       13.27       13.44      0.63 o 
   3   4   6        8.40       11.54      0.76 o 
   4   4   6      263.69      225.94      3.66 o 
   5   4   6       11.82       12.63      0.90 o 
   6   4   6        2.93        1.76      0.67 o 
   7   4   6        0.10        0.20      0.39 o 
   8   4   6        0.17        1.98      0.49 o 
  -7   5   6        0.06       -0.31      0.60 o 
  -6   5   6        6.23        9.47      1.05 o 
  -5   5   6        0.88        1.74      0.61 o 
  -4   5   6        0.62        0.46      0.58 o 
  -3   5   6       32.23       31.20      1.37 o 
  -2   5   6       99.36       84.06      1.96 o 
  -1   5   6        6.51        6.65      0.73 o 
   0   5   6      148.37      143.99      2.25 o 
   1   5   6        7.72        7.71      0.68 o 
   2   5   6      169.74      154.11      2.93 o 
   3   5   6       29.85       29.82      1.37 o 
   4   5   6        3.37        1.29      0.59 o 
   5   5   6        0.93        0.47      0.96 o 
   6   5   6        6.89        9.15      1.25 o 
   7   5   6        0.52        1.26      0.74 o 
  -6   6   6       16.57       23.82      2.39 o 
  -5   6   6        0.02        0.92      0.68 o 
  -4   6   6        1.68        3.44      0.70 o 
  -3   6   6        0.54        1.23      0.64 o 
  -2   6   6       23.63       22.61      1.71 o 
  -1   6   6        1.12        1.34      0.62 o 
   0   6   6        1.31        1.93      0.67 o 
   1   6   6       33.50       31.96      1.65 o 
   2   6   6       26.82       39.69      2.08 o 
   3   6   6        5.75        6.93      1.03 o 
   4   6   6        5.09        6.93      0.94 o 
   5   6   6        0.43        1.57      0.86 o 
   6   6   6        0.04        0.87      1.04 o 
  -4   7   6       55.18       65.18      3.07 o 
  -3   7   6        0.48        0.70      0.59 o 
  -2   7   6       41.76       42.00      1.94 o 
  -1   7   6        8.27        7.69      1.21 o 
   0   7   6        0.01        1.08      0.82 o 
   1   7   6        0.57        0.94      0.55 o 
   2   7   6        7.03        6.16      1.10 o 
   3   7   6       12.03       15.11      1.21 o 
   4   7   6        7.45        8.64      1.92 o 
  -9   1   7       11.74       14.67      0.95 o 
  -8   1   7       22.61       24.58      1.41 o 
  -7   1   7       17.92       17.75      1.10 o 
  -6   1   7      224.13      223.65      3.22 o 
  -5   1   7       19.05       18.82      0.78 o 
  -4   1   7        0.57        0.68      0.30 o 
  -3   1   7      186.03      195.41      1.98 o 
  -2   1   7      171.56      173.27      1.71 o 
  -1   1   7        6.55        5.70      0.30 o 
   0   1   7     1040.30     1148.84      8.19 o 
   2   1   7      732.56      750.10      5.04 o 
   3   1   7       75.83       75.87      1.13 o 
   4   1   7       50.47       45.83      0.93 o 
   5   1   7      158.38      151.76      3.13 o 
   6   1   7        0.14       -0.60      0.60 o 
   7   1   7        0.76        1.05      0.61 o 
   8   1   7        2.12        2.89      0.90 o 
   9   1   7        2.91        4.85      1.13 o 
  -9   2   7        1.88        3.27      0.74 o 
  -8   2   7       11.28       12.72      0.93 o 
  -7   2   7        0.69        1.09      0.57 o 
  -6   2   7       17.90       18.90      0.97 o 
  -5   2   7       18.32       21.27      0.93 o 
  -4   2   7      108.99       98.02      1.99 o 
  -3   2   7       19.34       25.41      0.69 o 
  -2   2   7      204.05      219.63      2.07 o 
  -1   2   7        9.53       11.28      0.47 o 
   0   2   7      310.39      342.65      2.94 o 
   1   2   7        2.07        4.10      0.34 o 
   2   2   7       68.14       63.27      1.01 o 
   3   2   7      336.84      359.31      3.07 o 
   4   2   7       30.76       30.10      0.99 o 
   5   2   7       11.96       10.11      0.74 o 
   6   2   7       10.83       10.91      0.97 o 
   7   2   7        0.30        0.29      0.63 o 
   8   2   7       12.94       15.27      1.19 o 
   9   2   7        0.56        1.07      0.76 o 
  -9   3   7        1.33       -0.87      0.88 o 
  -8   3   7       32.79       30.13      1.75 o 
  -7   3   7       39.39       42.36      1.77 o 
  -6   3   7      141.66      135.08      2.66 o 
  -5   3   7        0.72        1.43      0.53 o 
  -4   3   7       21.10       22.27      0.99 o 
  -3   3   7        0.21        0.23      0.30 o 
  -2   3   7        0.03        0.14      0.26 o 
  -1   3   7        0.66        0.82      0.26 o 
   0   3   7       26.29       21.47      0.58 o 
   1   3   7       34.81       37.43      0.92 o 
   2   3   7       59.76       55.74      1.10 o 
   3   3   7      364.60      384.39      3.38 o 
   4   3   7       10.40       11.01      0.76 o 
   5   3   7        0.35        0.89      0.51 o 
   6   3   7       32.27       31.35      1.30 o 
   7   3   7        0.14        0.94      0.54 o 
   8   3   7        2.62        1.72      0.69 o 
   9   3   7        0.17        0.66      0.79 o 
  -8   4   7        1.81        2.04      0.79 o 
  -7   4   7        0.00        1.00      0.71 o 
  -6   4   7       60.89       58.90      2.06 o 
  -5   4   7       58.33       58.68      1.95 o 
  -4   4   7      426.28      390.18      5.16 o 
  -3   4   7       73.13       66.95      1.60 o 
  -2   4   7       39.82       36.39      1.17 o 
  -1   4   7        3.05        2.40      0.43 o 
   0   4   7      110.82      104.73      1.73 o 
   1   4   7      141.66      143.55      3.13 o 
   2   4   7        5.68        6.17      0.57 o 
   3   4   7       57.51       51.50      1.58 o 
   4   4   7       16.80       16.06      0.93 o 
   5   4   7        6.70        7.85      0.84 o 
   6   4   7       15.89       14.48      1.43 o 
   7   4   7        0.35        0.47      0.69 o 
   8   4   7        3.06        1.25      0.70 o 
  -7   5   7        1.41        0.14      0.88 o 
  -6   5   7        0.10       -0.45      0.86 o 
  -5   5   7       41.59       38.35      1.74 o 
  -4   5   7       23.52       23.86      1.76 o 
  -3   5   7       39.34       43.56      1.60 o 
  -2   5   7      144.83      134.87      4.65 o 
  -1   5   7      211.24      200.36      3.35 o 
   0   5   7        0.00       -0.12      0.49 o 
   1   5   7       10.83       11.98      0.85 o 
   2   5   7       25.30       19.21      1.54 o 
   3   5   7       32.64       30.35      2.30 o 
   4   5   7        2.96        0.55      0.57 o 
   5   5   7       23.60       21.38      1.70 o 
   6   5   7       11.36        9.80      0.84 o 
   7   5   7        0.94        2.24      0.69 o 
  -6   6   7       11.03       13.08      3.64 o 
  -5   6   7        0.30        0.96      0.73 o 
  -4   6   7       18.99       19.68      1.35 o 
  -3   6   7       37.96       35.61      1.82 o 
  -2   6   7      106.71      103.83      2.97 o 
  -1   6   7       33.96       33.62      1.52 o 
   0   6   7      327.74      303.55      5.93 o 
   1   6   7        4.74        7.16      0.93 o 
   2   6   7       61.90       60.23      2.28 o 
   3   6   7        0.04        0.74      0.69 o 
   4   6   7       26.55       28.93      1.56 o 
   5   6   7        3.23        5.04      0.67 o 
   6   6   7        0.38        3.98      1.26 o 
  -4   7   7        0.33       -0.14      0.85 o 
  -3   7   7        0.16        1.73      0.58 o 
  -2   7   7        4.76        4.81      0.77 o 
  -1   7   7        0.54        0.46      0.73 o 
   0   7   7        0.24       -0.08      0.52 o 
   1   7   7        2.72        4.35      0.77 o 
   2   7   7       10.09       10.93      1.08 o 
   3   7   7       11.16       13.59      1.14 o 
   4   7   7       11.15       12.18      1.61 o 
  -9   0   8       33.07       29.80      2.13 o 
  -8   0   8        9.55        8.45      1.35 o 
  -7   0   8      158.79      151.77      4.94 o 
  -6   0   8        5.35        6.95      1.93 o 
  -5   0   8      429.05      445.34      6.27 o 
  -4   0   8     1660.33     1764.22     15.71 o 
  -3   0   8      240.73      272.11      3.57 o 
  -2   0   8      269.56      274.75      3.34 o 
  -1   0   8      618.17      588.32      5.69 o 
   0   0   8      180.87      189.54      2.33 o 
   1   0   8      909.08      965.28      8.62 o 
   2   0   8      768.76      788.62      7.47 o 
   3   0   8      219.37      212.36      3.00 o 
   4   0   8      261.44      238.90      3.42 o 
   5   0   8        0.51        1.76      0.49 o 
   6   0   8        7.26        7.33      1.08 o 
   7   0   8       52.34       53.31      3.02 o 
   8   0   8        0.01        1.26      1.02 o 
   9   0   8        0.59        0.25      1.26 o 
  -9   1   8        1.33        2.38      0.70 o 
  -8   1   8        3.28        5.54      0.78 o 
  -7   1   8        0.02        1.04      0.66 o 
  -6   1   8        7.47        8.15      0.84 o 
  -5   1   8       16.44       16.70      0.70 o 
  -4   1   8        0.16        0.26      0.29 o 
  -3   1   8      102.88      117.71      1.50 o 
  -2   1   8      569.92      586.92      4.18 o 
  -1   1   8      746.11      825.79      5.37 o 
   0   1   8       57.29       59.55      0.91 o 
   1   1   8      162.39      139.38      1.40 o 
   2   1   8      280.75      297.20      2.52 o 
   3   1   8       35.48       28.15      0.72 o 
   4   1   8       94.27       87.83      1.41 o 
   5   1   8        1.66        2.33      0.45 o 
   6   1   8        0.53        1.72      0.60 o 
   7   1   8       18.65       18.84      1.20 o 
   8   1   8        0.87        1.40      0.85 o 
   9   1   8        0.89        1.80      1.22 o 
  -9   2   8       31.25       32.71      1.57 o 
  -8   2   8       53.13       49.34      2.15 o 
  -7   2   8       35.90       35.41      1.50 o 
  -6   2   8       21.28       19.56      1.00 o 
  -5   2   8       52.99       53.16      1.46 o 
  -4   2   8      309.90      293.20      3.90 o 
  -3   2   8       11.15        8.38      0.50 o 
  -2   2   8        0.01        0.27      0.23 o 
  -1   2   8      311.17      376.32      3.24 o 
   0   2   8        9.87       10.46      0.44 o 
   1   2   8        7.17        8.91      0.43 o 
   2   2   8       61.28       60.80      1.03 o 
   3   2   8       10.58       12.87      0.56 o 
   4   2   8       55.24       56.05      1.76 o 
   5   2   8       60.07       58.99      1.81 o 
   6   2   8        1.49        1.70      0.50 o 
   7   2   8       18.53       18.21      1.21 o 
   8   2   8       13.42       14.70      1.08 o 
   9   2   8        6.57        6.95      1.94 o 
  -9   3   8        0.03        0.96      1.92 o 
  -8   3   8       24.01       25.03      1.40 o 
  -7   3   8       46.56       51.07      2.27 o 
  -6   3   8       50.21       47.96      1.77 o 
  -5   3   8       95.87       86.20      2.21 o 
  -4   3   8       54.90       55.01      1.44 o 
  -3   3   8       27.38       26.66      0.84 o 
  -2   3   8      844.67      806.92     12.59 o 
  -1   3   8      261.00      284.73      2.89 o 
   0   3   8       53.11       53.65      1.09 o 
   1   3   8      262.34      295.87      2.67 o 
   2   3   8      255.63      262.38      5.64 o 
   3   3   8       40.30       36.33      0.91 o 
   4   3   8      166.81      161.98      2.57 o 
   5   3   8       62.72       60.08      1.63 o 
   6   3   8       36.47       33.99      1.36 o 
   7   3   8        2.24        3.28      0.68 o 
   8   3   8        3.81        5.17      0.81 o 
  -8   4   8        0.17        1.05      0.76 o 
  -7   4   8        4.56        5.57      0.93 o 
  -6   4   8       29.81       30.53      1.55 o 
  -5   4   8       38.77       41.30      1.79 o 
  -4   4   8       56.11       52.99      1.75 o 
  -3   4   8       22.06       27.90      1.08 o 
  -2   4   8        0.06        0.34      0.36 o 
  -1   4   8        1.42        1.88      0.40 o 
   0   4   8       20.90       19.52      0.85 o 
   1   4   8      127.15      122.70      1.91 o 
   2   4   8       71.56       67.26      1.43 o 
   3   4   8        4.18        5.17      0.86 o 
   4   4   8       73.27       69.20      2.74 o 
   5   4   8       21.09       20.97      1.33 o 
   6   4   8        1.38        1.56      0.57 o 
   7   4   8        5.70        7.49      1.76 o 
   8   4   8        0.59        1.28      0.81 o 
  -7   5   8        6.20        5.40      1.33 o 
  -6   5   8        4.78        3.45      1.06 o 
  -5   5   8       13.54       16.44      1.39 o 
  -4   5   8       76.08       76.11      2.66 o 
  -3   5   8       96.23       88.38      2.68 o 
  -2   5   8      279.28      265.35      4.07 o 
  -1   5   8       16.73       13.90      0.98 o 
   0   5   8      158.38      159.73      3.55 o 
   1   5   8       70.45       66.96      1.73 o 
   2   5   8      214.46      198.00      4.33 o 
   3   5   8        0.38        0.30      0.53 o 
   4   5   8        3.98        4.80      0.85 o 
   5   5   8       12.25       13.78      1.10 o 
   6   5   8        3.28        3.06      0.56 o 
   7   5   8        5.82        8.36      1.02 o 
  -6   6   8        0.54        2.09      2.47 o 
  -5   6   8        0.13        2.31      0.73 o 
  -4   6   8        1.17        1.88      0.50 o 
  -3   6   8       12.02       11.46      1.27 o 
  -2   6   8        0.03       -0.09      0.59 o 
  -1   6   8        1.84        3.22      0.80 o 
   0   6   8       18.11       19.01      1.10 o 
   1   6   8       45.44       41.79      1.64 o 
   2   6   8        6.94        7.53      1.04 o 
   3   6   8        0.05        1.21      1.13 o 
   4   6   8        0.00        0.36      0.40 o 
   5   6   8        2.39        2.71      0.98 o 
   6   6   8        0.19        1.64      1.01 o 
  -4   7   8       15.49       21.75      2.29 o 
  -3   7   8       14.73       16.68      1.29 o 
  -2   7   8       11.05       10.12      1.34 o 
  -1   7   8        4.12        7.02      1.23 o 
   0   7   8       19.14       18.26      1.41 o 
   1   7   8       20.16       20.87      1.37 o 
   2   7   8       59.00       61.53      3.58 o 
   3   7   8       16.02       21.29      2.48 o 
   4   7   8       15.15       20.94      2.17 o 
  -9   1   9       22.84       21.95      1.25 o 
  -8   1   9        3.01        1.91      0.54 o 
  -7   1   9       93.04       87.55      2.35 o 
  -6   1   9       27.49       24.61      1.05 o 
  -5   1   9      342.46      349.73      3.37 o 
  -4   1   9       76.00       61.63      1.17 o 
  -3   1   9      524.34      598.75      4.50 o 
  -2   1   9     1228.03     1244.77      7.90 o 
  -1   1   9      340.24      330.80      2.61 o 
   0   1   9       14.48       10.51      0.45 o 
   1   1   9       13.30        7.00      0.36 o 
   2   1   9      107.36      109.21      1.36 o 
   3   1   9      559.65      600.07      4.49 o 
   4   1   9        7.72        8.70      0.52 o 
   5   1   9      189.31      172.28      2.39 o 
   6   1   9       15.37       14.79      1.07 o 
   7   1   9        4.10        4.43      1.24 o 
   8   1   9        3.11        4.50      1.06 o 
   9   1   9       17.45       13.82      1.70 o 
  -9   2   9        2.33        3.69      1.33 o 
  -8   2   9        1.39        2.71      0.56 o 
  -7   2   9        1.19        2.97      0.66 o 
  -6   2   9       10.37       12.20      0.84 o 
  -5   2   9      146.90      140.85      2.43 o 
  -4   2   9        0.16        1.84      0.40 o 
  -3   2   9     1524.66     1615.97     11.17 o 
  -2   2   9        9.79        6.00      0.41 o 
  -1   2   9     1131.83     1328.26      9.02 o 
   0   2   9     1366.70     1449.72     10.69 o 
   1   2   9     1000.95     1153.98      8.06 o 
   2   2   9      138.30      137.35      1.82 o 
   3   2   9      274.07      287.81      2.72 o 
   4   2   9        8.87        9.53      0.65 o 
   5   2   9       33.79       32.69      1.25 o 
   6   2   9       22.54       26.17      1.15 o 
   7   2   9        2.96        5.09      0.88 o 
   8   2   9        3.64        4.93      0.83 o 
   9   2   9        0.04       -0.70      1.29 o 
  -8   3   9        3.20        4.36      0.60 o 
  -7   3   9       11.57       15.15      1.12 o 
  -6   3   9        7.83        9.67      1.01 o 
  -5   3   9       16.42       21.05      1.16 o 
  -4   3   9        0.00        0.28      0.46 o 
  -3   3   9       39.02       31.07      1.02 o 
  -2   3   9       50.88       53.30      1.15 o 
  -1   3   9        4.71        4.80      0.54 o 
   0   3   9       20.20       17.12      0.66 o 
   1   3   9      116.57      116.21      1.68 o 
   2   3   9      125.83      140.05      1.76 o 
   3   3   9       41.37       44.43      1.01 o 
   4   3   9        1.92        3.12      0.55 o 
   5   3   9       45.53       45.29      1.44 o 
   6   3   9       22.57       23.82      1.17 o 
   7   3   9        4.80        5.52      0.74 o 
   8   3   9        0.00        0.65      0.67 o 
  -8   4   9        1.35        4.60      1.89 o 
  -7   4   9       33.96       34.24      1.66 o 
  -6   4   9       21.66       19.69      1.24 o 
  -5   4   9      158.24      149.78      3.15 o 
  -4   4   9       28.77       22.71      1.18 o 
  -3   4   9      236.97      216.47      3.49 o 
  -2   4   9        0.50        1.36      0.43 o 
  -1   4   9      112.85      111.56      2.05 o 
   0   4   9       81.22       75.58      3.29 o 
   1   4   9      228.16      221.97      3.06 o 
   2   4   9       25.99       24.39      1.02 o 
   3   4   9      489.38      471.22      6.54 o 
   4   4   9       95.69       93.19      2.70 o 
   5   4   9       21.70       23.55      1.43 o 
   6   4   9        9.87        7.90      1.04 o 
   7   4   9        8.44       11.17      0.97 o 
  -7   5   9        3.82        3.12      2.44 o 
  -6   5   9        5.47        5.85      1.25 o 
  -5   5   9        8.58        8.25      1.15 o 
  -4   5   9       26.96       24.12      1.70 o 
  -3   5   9       67.23       72.08      2.45 o 
  -2   5   9       64.77       55.74      1.83 o 
  -1   5   9        5.30        7.16      0.89 o 
   0   5   9        6.41        8.39      0.84 o 
   1   5   9       54.40       47.81      1.49 o 
   2   5   9        2.38        3.54      0.81 o 
   3   5   9       21.14       18.53      1.39 o 
   4   5   9        0.09        1.11      0.61 o 
   5   5   9        2.98        1.64      0.57 o 
   6   5   9        0.22        0.84      0.46 o 
   7   5   9        1.07        1.36      0.66 o 
  -5   6   9        3.64        5.47      0.89 o 
  -4   6   9        7.67       10.02      1.08 o 
  -3   6   9       28.64       29.57      2.46 o 
  -2   6   9       20.80       20.97      1.39 o 
  -1   6   9      189.02      184.28      3.55 o 
   0   6   9       38.16       37.54      1.46 o 
   1   6   9       26.46       28.26      1.41 o 
   2   6   9        1.44        0.54      0.55 o 
   3   6   9       29.45       34.30      1.77 o 
   4   6   9        8.67        9.05      1.12 o 
   5   6   9       13.76       16.52      1.83 o 
  -4   7   9        0.00       -1.71      2.17 o 
  -3   7   9        3.54        4.20      0.91 o 
  -2   7   9        0.47        2.69      0.83 o 
  -1   7   9        0.75        3.14      1.54 o 
   0   7   9        4.00        3.55      0.74 o 
   1   7   9        4.10        3.44      0.73 o 
   2   7   9       11.42       10.31      0.98 o 
   3   7   9        7.30       10.63      1.49 o 
  -9   0  10       18.83       13.22      1.27 o 
  -8   0  10       10.21       10.05      2.13 o 
  -7   0  10       28.05       24.11      2.00 o 
  -6   0  10        2.90        2.90      0.77 o 
  -5   0  10       47.61       50.17      2.74 o 
  -4   0  10      125.46      115.67      2.36 o 
  -3   0  10      372.49      414.56      4.90 o 
  -2   0  10     1745.27     1810.61     15.64 o 
  -1   0  10        0.02        1.13      0.73 o 
   0   0  10      212.98      197.25      2.57 o 
   1   0  10     6582.02     7204.23     57.01 o 
   2   0  10      188.12      187.47      2.73 o 
   3   0  10      359.95      402.41      4.78 o 
   4   0  10       17.48       19.24      0.97 o 
   5   0  10      192.24      182.49      3.80 o 
   6   0  10        0.08        0.04      0.59 o 
   7   0  10       53.65       47.11      2.88 o 
   8   0  10        7.24        6.61      1.69 o 
   9   0  10        7.96        7.99      1.95 o 
  -9   1  10        0.18        2.04      0.46 o 
  -8   1  10        2.21        3.83      0.63 o 
  -7   1  10        3.69        3.86      0.71 o 
  -6   1  10       30.11       30.05      1.45 o 
  -5   1  10        1.34        3.23      0.45 o 
  -4   1  10       50.69       47.74      1.06 o 
  -3   1  10      278.85      298.52      2.78 o 
  -2   1  10       13.97       14.49      0.54 o 
  -1   1  10     2916.45     3278.42     18.99 o 
   0   1  10      658.14      708.51      5.27 o 
   1   1  10      291.38      340.55      2.73 o 
   2   1  10        2.00        3.12      0.35 o 
   3   1  10       38.36       30.82      0.81 o 
   4   1  10       13.19       10.24      0.57 o 
   5   1  10        0.81        1.22      0.40 o 
   6   1  10       16.80       16.80      1.10 o 
   7   1  10        0.38       -0.20      0.64 o 
   8   1  10        2.01        2.74      0.96 o 
   9   1  10        4.34        8.30      1.46 o 
  -9   2  10        7.06        7.31      1.45 o 
  -8   2  10        1.09        1.59      0.58 o 
  -7   2  10       14.31       15.42      0.99 o 
  -6   2  10       21.43       20.81      1.46 o 
  -5   2  10        1.57        1.94      0.46 o 
  -4   2  10        0.00        0.21      0.32 o 
  -3   2  10      110.36       97.08      2.06 o 
  -2   2  10       33.76       27.27      0.69 o 
  -1   2  10      133.46      129.56      1.63 o 
   0   2  10      426.15      419.00      4.11 o 
   1   2  10       76.17       82.02      1.08 o 
   2   2  10        5.10        6.44      0.46 o 
   3   2  10        0.00        0.26      0.28 o 
   4   2  10       38.68       42.28      1.14 o 
   5   2  10      187.74      181.62      2.84 o 
   6   2  10       23.86       21.69      1.10 o 
   7   2  10      148.47      134.66      3.44 o 
   8   2  10        0.01        1.50      0.71 o 
   9   2  10       11.03        9.33      3.29 o 
  -8   3  10        0.83        1.12      1.13 o 
  -7   3  10       53.47       50.21      1.87 o 
  -6   3  10       31.29       31.11      1.46 o 
  -5   3  10      140.68      129.89      2.77 o 
  -4   3  10       25.08       22.19      1.11 o 
  -3   3  10      130.09      132.17      2.17 o 
  -2   3  10       46.71       42.50      1.04 o 
  -1   3  10      709.38      751.96     11.59 o 
   0   3  10      225.76      212.04      5.15 o 
   1   3  10      265.51      293.49      5.26 o 
   2   3  10        2.43        3.70      0.52 o 
   3   3  10      331.77      326.14      3.43 o 
   4   3  10       12.61       12.72      0.89 o 
   5   3  10      242.30      227.18      3.78 o 
   6   3  10        2.04        1.58      0.60 o 
   7   3  10        1.42        1.82      0.67 o 
   8   3  10        0.03       -0.34      0.64 o 
  -8   4  10        4.95        4.41      1.84 o 
  -7   4  10        2.82        2.26      0.76 o 
  -6   4  10        0.02        0.27      0.59 o 
  -5   4  10       12.84       15.18      1.47 o 
  -4   4  10        9.73        8.80      1.12 o 
  -3   4  10        0.64        1.84      0.81 o 
  -2   4  10        0.18        0.13      0.39 o 
  -1   4  10       89.39       82.72      1.79 o 
   0   4  10      133.22      123.73      2.99 o 
   1   4  10       19.62       13.02      0.86 o 
   2   4  10        0.16        0.66      0.45 o 
   3   4  10       26.94       24.55      1.44 o 
   4   4  10       52.18       57.25      2.33 o 
   5   4  10       11.10       10.67      1.23 o 
   6   4  10        9.08       11.29      1.05 o 
   7   4  10        0.00        0.34      0.49 o 
  -7   5  10        2.88        2.04      2.49 o 
  -6   5  10       15.27       18.63      1.79 o 
  -5   5  10       13.73       12.95      2.09 o 
  -4   5  10        5.78        8.88      1.20 o 
  -3   5  10       76.33       77.94      2.56 o 
  -2   5  10       71.64       80.04      2.67 o 
  -1   5  10      290.86      262.50      5.06 o 
   0   5  10       58.96       54.91      2.19 o 
   1   5  10      229.93      223.10      3.36 o 
   2   5  10       23.56       23.23      1.48 o 
   3   5  10       29.34       30.22      1.67 o 
   4   5  10       13.51       14.94      1.36 o 
   5   5  10       40.19       38.23      1.88 o 
   6   5  10        1.46        1.68      0.55 o 
   7   5  10        9.90        9.12      1.41 o 
  -5   6  10        4.27        2.97      0.97 o 
  -4   6  10        0.97        1.47      0.68 o 
  -3   6  10       49.37       50.56      3.26 o 
  -2   6  10       10.24        8.48      1.11 o 
  -1   6  10        4.69        4.61      0.86 o 
   0   6  10       32.12       28.11      1.27 o 
   1   6  10       25.67       22.80      1.29 o 
   2   6  10        0.04        1.03      0.56 o 
   3   6  10        1.95        2.05      1.07 o 
   4   6  10        0.10        0.78      0.93 o 
   5   6  10        3.72        6.24      1.16 o 
  -3   7  10        3.33        4.78      0.81 o 
  -2   7  10       36.77       39.70      3.06 o 
  -1   7  10        1.45        4.05      1.83 o 
   0   7  10        0.74        1.64      0.58 o 
   1   7  10       23.70       20.72      2.38 o 
   2   7  10        0.38        1.55      0.71 o 
   3   7  10       15.96       19.89      1.99 o 
  -9   1  11        2.85        6.29      0.96 o 
  -8   1  11        5.50        8.18      1.24 o 
  -7   1  11        4.37        5.81      0.84 o 
  -6   1  11       10.96       10.83      0.78 o 
  -5   1  11        3.77        5.94      0.56 o 
  -4   1  11       18.32       17.18      0.72 o 
  -3   1  11      306.04      302.84      2.84 o 
  -2   1  11      274.26      260.66      2.44 o 
  -1   1  11      400.60      428.74      3.31 o 
   0   1  11      354.41      362.52      3.22 o 
   1   1  11       10.08        5.92      0.38 o 
   2   1  11      114.61      102.81      1.37 o 
   3   1  11      936.73      988.45      6.83 o 
   4   1  11       97.25       90.60      1.48 o 
   5   1  11       43.81       41.84      1.17 o 
   6   1  11       64.80       57.63      1.86 o 
   7   1  11       54.13       54.61      2.71 o 
   8   1  11       21.80       21.32      1.59 o 
   9   1  11       26.29       34.44      2.45 o 
  -9   2  11        0.05        2.34      0.93 o 
  -8   2  11        1.01        1.97      0.86 o 
  -7   2  11        0.41        0.54      0.51 o 
  -6   2  11        5.97        6.37      0.74 o 
  -5   2  11       92.48       85.04      1.89 o 
  -4   2  11      128.79      122.56      2.10 o 
  -3   2  11       77.11       83.81      1.34 o 
  -2   2  11       16.13       15.55      0.56 o 
  -1   2  11      128.34      109.48      1.46 o 
   0   2  11        3.72        5.47      0.60 o 
   1   2  11      187.80      213.18      2.35 o 
   2   2  11      502.19      500.92      3.97 o 
   3   2  11        2.19        3.04      0.41 o 
   4   2  11      209.48      200.12      2.60 o 
   5   2  11        0.07        1.26      0.50 o 
   6   2  11       20.65       21.26      1.11 o 
   7   2  11        8.33       12.09      1.25 o 
   8   2  11        6.41        8.26      1.18 o 
   9   2  11        1.11        1.94      2.63 o 
  -8   3  11        0.79        1.53      0.60 o 
  -7   3  11        7.77        6.67      0.93 o 
  -6   3  11        7.22        8.59      1.01 o 
  -5   3  11        5.37        4.86      0.87 o 
  -4   3  11        8.51        9.63      0.88 o 
  -3   3  11       27.61       28.61      1.16 o 
  -2   3  11       45.57       39.40      1.16 o 
  -1   3  11       29.49       28.44      1.00 o 
   0   3  11        1.25        0.44      0.33 o 
   1   3  11        7.34        8.04      0.68 o 
   2   3  11      546.54      535.76      5.34 o 
   3   3  11      124.08      108.01      2.04 o 
   4   3  11       18.30       16.70      1.16 o 
   5   3  11       34.25       31.77      1.42 o 
   6   3  11       17.66       19.29      1.33 o 
   7   3  11        7.40        7.90      1.48 o 
   8   3  11        5.90        4.66      1.42 o 
  -8   4  11        5.58        7.50      2.63 o 
  -7   4  11        6.54        7.63      0.98 o 
  -6   4  11        0.71        1.39      0.62 o 
  -5   4  11        3.93        3.14      0.88 o 
  -4   4  11       37.19       35.33      1.74 o 
  -3   4  11       24.29       21.65      1.13 o 
  -2   4  11      104.19       96.74      2.24 o 
  -1   4  11       32.32       30.81      1.19 o 
   0   4  11      415.23      402.62      4.56 o 
   1   4  11      349.53      334.42      4.08 o 
   2   4  11      216.76      213.25      3.17 o 
   3   4  11       42.50       43.99      1.94 o 
   4   4  11       30.97       27.43      1.52 o 
   5   4  11        0.10       -0.01      0.49 o 
   6   4  11        9.86       11.48      1.25 o 
   7   4  11        4.48        4.92      0.68 o 
  -6   5  11       16.05       23.92      1.61 o 
  -5   5  11        2.56        1.99      1.09 o 
  -4   5  11       10.22        7.67      1.07 o 
  -3   5  11        1.15        2.60      0.79 o 
  -2   5  11        7.66        8.82      0.97 o 
  -1   5  11       76.95       77.87      2.15 o 
   0   5  11        1.53        1.25      0.53 o 
   1   5  11       27.36       27.29      1.21 o 
   2   5  11       23.44       23.05      1.50 o 
   3   5  11       47.77       40.63      2.12 o 
   4   5  11        1.11        1.73      0.66 o 
   5   5  11        0.02        0.51      0.65 o 
   6   5  11        4.77        4.07      0.79 o 
  -5   6  11        8.47       12.55      1.64 o 
  -4   6  11       82.65       86.92      2.97 o 
  -3   6  11       35.93       34.33      1.78 o 
  -2   6  11       23.75       24.68      1.53 o 
  -1   6  11        1.78        1.03      0.66 o 
   0   6  11       54.96       53.67      1.88 o 
   1   6  11        0.10        0.37      0.64 o 
   2   6  11       10.03       12.22      1.11 o 
   3   6  11       28.97       33.32      2.10 o 
   4   6  11       11.51       11.83      0.92 o 
   5   6  11       14.58       12.56      2.66 o 
  -3   7  11        0.52       -0.72      0.84 o 
  -2   7  11        8.69       12.78      1.16 o 
  -1   7  11        0.01        0.41      0.62 o 
   0   7  11        2.08        5.15      1.14 o 
   1   7  11        0.02        0.70      0.54 o 
   2   7  11        2.44        3.98      0.90 o 
   3   7  11        0.18       -0.89      0.89 o 
  -9   0  12        5.93       10.59      1.10 o 
  -8   0  12        8.47       10.82      1.39 o 
  -7   0  12        5.57        3.99      1.08 o 
  -6   0  12       62.33       56.97      2.25 o 
  -5   0  12        8.67        9.08      0.89 o 
  -4   0  12        0.11        0.86      0.49 o 
  -3   0  12      213.38      201.99      3.16 o 
  -2   0  12      195.53      200.78      3.29 o 
  -1   0  12      653.56      786.42      7.73 o 
   0   0  12      401.49      399.05      4.46 o 
   1   0  12      849.16      970.29      9.14 o 
   2   0  12       29.45       25.18      1.16 o 
   3   0  12      228.50      213.89      3.34 o 
   4   0  12        1.90        2.50      0.58 o 
   5   0  12       12.56       12.83      0.94 o 
   6   0  12       47.51       50.70      2.20 o 
   7   0  12        0.16        0.12      1.02 o 
   8   0  12       68.23       72.84      3.89 o 
   9   0  12       19.93       20.12      3.24 o 
  -9   1  12        9.56       12.30      0.87 o 
  -8   1  12        0.79        1.55      0.49 o 
  -7   1  12        3.23        4.82      0.80 o 
  -6   1  12        7.35        6.19      0.70 o 
  -5   1  12       40.35       39.60      1.08 o 
  -4   1  12       72.81       78.23      1.40 o 
  -3   1  12       18.23       19.20      0.69 o 
  -2   1  12        7.47        6.61      0.45 o 
  -1   1  12      147.92      152.36      1.64 o 
   0   1  12       30.83       34.00      0.83 o 
   1   1  12      455.63      473.73      4.07 o 
   2   1  12       49.31       47.30      0.94 o 
   3   1  12      112.92      116.24      1.63 o 
   4   1  12       17.84       17.21      0.74 o 
   5   1  12        1.13        1.49      0.41 o 
   6   1  12       60.65       60.62      1.95 o 
   7   1  12       13.36       16.13      1.26 o 
   8   1  12        2.71        2.48      1.03 o 
   9   1  12        5.05        3.14      2.42 o 
  -9   2  12        4.24        7.10      1.41 o 
  -8   2  12        1.45        2.83      0.88 o 
  -7   2  12       35.63       33.38      1.77 o 
  -6   2  12        9.57       10.82      1.06 o 
  -5   2  12        4.27        5.92      0.76 o 
  -4   2  12       18.10       21.72      1.29 o 
  -3   2  12       13.26       13.97      0.68 o 
  -2   2  12        7.27        7.28      0.57 o 
  -1   2  12        0.74        1.64      0.40 o 
   0   2  12        1.45        2.49      0.44 o 
   1   2  12        4.66        5.70      0.49 o 
   2   2  12       57.51       58.70      1.23 o 
   3   2  12        1.13        1.56      0.38 o 
   4   2  12      176.75      164.86      2.61 o 
   5   2  12      285.10      271.74      4.12 o 
   6   2  12       30.47       28.56      1.38 o 
   7   2  12       27.53       25.43      1.65 o 
   8   2  12        8.32       10.52      1.16 o 
  -8   3  12        0.37        1.08      0.62 o 
  -7   3  12        8.12       10.58      1.35 o 
  -6   3  12        4.96        3.25      0.78 o 
  -5   3  12       20.07       17.64      1.30 o 
  -4   3  12      129.72      120.69      3.03 o 
  -3   3  12        3.64        2.99      0.54 o 
  -2   3  12        0.58        1.52      0.40 o 
  -1   3  12        0.61        0.91      0.35 o 
   0   3  12       15.52       13.41      0.78 o 
   1   3  12       42.53       41.95      1.25 o 
   2   3  12       90.08       84.44      1.82 o 
   3   3  12      234.22      219.33      4.50 o 
   4   3  12      110.79      104.36      3.01 o 
   5   3  12        2.49        2.26      0.73 o 
   6   3  12       30.11       28.46      1.57 o 
   7   3  12       30.97       30.66      2.60 o 
   8   3  12        2.17        2.75      1.05 o 
  -7   4  12        1.46        1.27      0.89 o 
  -6   4  12        4.59        4.26      1.01 o 
  -5   4  12        3.70        5.32      0.95 o 
  -4   4  12        2.27        2.64      0.76 o 
  -3   4  12        0.72        1.09      0.54 o 
  -2   4  12       87.38       86.85      2.50 o 
  -1   4  12        5.48        5.94      0.68 o 
   0   4  12       41.75       41.41      1.33 o 
   1   4  12      281.40      273.34      3.79 o 
   2   4  12        1.14        0.89      0.47 o 
   3   4  12        0.02       -0.35      0.54 o 
   4   4  12       53.24       43.93      1.94 o 
   5   4  12       22.58       21.38      1.36 o 
   6   4  12        0.12        1.73      0.50 o 
   7   4  12        0.19        0.11      0.48 o 
  -6   5  12       24.32       27.19      1.74 o 
  -5   5  12        1.27        3.25      1.08 o 
  -4   5  12       17.70       18.05      1.29 o 
  -3   5  12       19.51       20.59      2.57 o 
  -2   5  12       56.24       49.94      1.78 o 
  -1   5  12      128.85      116.25      2.70 o 
   0   5  12        3.77        3.00      0.64 o 
   1   5  12        2.60        2.96      0.68 o 
   2   5  12       40.42       40.79      1.94 o 
   3   5  12        8.29        6.70      1.04 o 
   4   5  12        3.78        7.71      1.07 o 
   5   5  12        0.05        0.57      0.53 o 
   6   5  12        5.11        8.88      0.96 o 
  -5   6  12       18.23       22.59      4.61 o 
  -4   6  12       13.84       20.33      1.39 o 
  -3   6  12       42.85       42.27      1.99 o 
  -2   6  12        0.01        0.35      0.52 o 
  -1   6  12        4.93        5.44      0.85 o 
   0   6  12        0.12        0.21      0.58 o 
   1   6  12        4.84        2.49      0.90 o 
   2   6  12        2.22        2.51      0.81 o 
   3   6  12        1.24        2.52      0.81 o 
   4   6  12        7.47       14.19      1.60 o 
   5   6  12        0.04        1.90      1.07 o 
  -3   7  12        0.65        0.89      1.08 o 
  -2   7  12       38.57       44.79      2.34 o 
  -1   7  12        1.10        1.10      0.72 o 
   0   7  12        6.23        9.02      0.89 o 
   1   7  12        1.84        2.40      0.73 o 
   2   7  12       29.88       31.97      2.12 o 
   3   7  12        2.37       -0.15      2.51 o 
  -9   1  13        3.07        6.76      1.39 o 
  -8   1  13        1.03        1.10      0.49 o 
  -7   1  13       24.77       25.08      1.40 o 
  -6   1  13       30.80       34.26      1.29 o 
  -5   1  13       40.81       41.88      1.12 o 
  -4   1  13       23.89       25.81      0.86 o 
  -3   1  13       30.83       27.73      0.82 o 
  -2   1  13       50.11       48.63      0.97 o 
  -1   1  13      326.83      312.63      2.72 o 
   0   1  13      459.99      476.36      4.10 o 
   1   1  13        1.66        2.52      0.31 o 
   2   1  13       23.47       29.03      0.77 o 
   3   1  13      103.54      106.62      1.58 o 
   4   1  13       13.20       13.52      0.66 o 
   5   1  13        6.29        8.03      0.68 o 
   6   1  13       10.94       14.82      1.13 o 
   7   1  13       28.44       29.73      1.57 o 
   8   1  13        6.89       10.08      2.22 o 
  -8   2  13        3.40        4.45      0.89 o 
  -7   2  13        2.88        3.62      0.91 o 
  -6   2  13        9.04       10.08      1.00 o 
  -5   2  13       61.97       56.13      3.02 o 
  -4   2  13        1.05        0.34      0.40 o 
  -3   2  13        1.28        1.64      0.43 o 
  -2   2  13      358.80      384.17      4.56 o 
  -1   2  13        3.26        3.04      0.49 o 
   0   2  13       60.93       68.32      1.50 o 
   1   2  13      336.57      322.75      7.57 o 
   2   2  13       81.10       80.09      1.48 o 
   3   2  13        0.66        1.22      0.36 o 
   4   2  13       33.45       37.47      1.53 o 
   5   2  13       31.44       29.76      1.38 o 
   6   2  13        4.35        4.78      0.84 o 
   7   2  13        0.09       -0.02      0.76 o 
   8   2  13        3.05        4.61      0.98 o 
  -8   3  13        0.76        1.69      1.62 o 
  -7   3  13        0.34        0.96      0.57 o 
  -6   3  13        0.78        1.25      0.89 o 
  -5   3  13       49.33       42.52      1.91 o 
  -4   3  13        2.67        1.70      0.64 o 
  -3   3  13        1.77        0.68      0.44 o 
  -2   3  13       28.18       28.94      1.07 o 
  -1   3  13       34.20       32.49      1.11 o 
   0   3  13      140.51      138.77      2.35 o 
   1   3  13       80.19       76.51      2.44 o 
   2   3  13       81.08       85.92      1.88 o 
   3   3  13       92.70       90.36      2.23 o 
   4   3  13       30.02       34.41      1.67 o 
   5   3  13        5.99        5.52      0.93 o 
   6   3  13        0.59       -0.25      0.80 o 
   7   3  13        0.04        1.50      0.90 o 
   8   3  13        0.01        0.19      0.95 o 
  -7   4  13        0.73        1.74      0.58 o 
  -6   4  13        3.70        3.36      1.13 o 
  -5   4  13       13.90       15.53      1.27 o 
  -4   4  13        0.34        0.90      0.60 o 
  -3   4  13       82.74       71.31      2.56 o 
  -2   4  13        6.43        4.57      0.75 o 
  -1   4  13      148.38      135.29      2.49 o 
   0   4  13       11.94       13.49      0.87 o 
   1   4  13      139.28      123.74      2.39 o 
   2   4  13       25.38       24.20      1.11 o 
   3   4  13       41.95       41.30      1.85 o 
   4   4  13        1.10        1.35      0.68 o 
   5   4  13        0.00        1.88      0.55 o 
   6   4  13        1.81        3.12      0.59 o 
   7   4  13        0.83        1.37      0.69 o 
  -6   5  13        1.66        1.32      0.69 o 
  -5   5  13        0.54        1.90      1.01 o 
  -4   5  13       10.12       10.74      1.20 o 
  -3   5  13       31.61       31.42      2.55 o 
  -2   5  13        0.05       -0.25      0.52 o 
  -1   5  13       20.97       19.53      1.21 o 
   0   5  13        7.52        7.42      0.84 o 
   1   5  13       37.25       40.20      1.48 o 
   2   5  13        0.03        0.72      0.72 o 
   3   5  13        1.50        2.85      0.70 o 
   4   5  13        0.09        0.10      0.53 o 
   5   5  13        3.64        3.25      0.65 o 
   6   5  13       21.14       24.93      1.52 o 
  -4   6  13        4.81        6.51      1.46 o 
  -3   6  13       22.10       22.77      1.43 o 
  -2   6  13        1.39        1.79      0.54 o 
  -1   6  13        1.53        2.17      0.79 o 
   0   6  13        0.32        0.65      0.61 o 
   1   6  13       10.15       12.51      1.43 o 
   2   6  13        0.35        0.13      0.56 o 
   3   6  13        6.38        7.27      1.16 o 
   4   6  13       29.56       36.16      1.86 o 
  -2   7  13        9.35       11.16      2.49 o 
  -1   7  13        1.26        1.89      0.84 o 
   0   7  13        2.26        2.05      0.81 o 
   1   7  13        0.00        0.28      0.71 o 
   2   7  13       16.37       17.89      1.98 o 
  -9   0  14        7.72       11.43      1.70 o 
  -8   0  14       11.84       15.60      1.48 o 
  -7   0  14       46.62       52.82      2.88 o 
  -6   0  14       46.45       44.23      1.80 o 
  -5   0  14      159.20      150.87      4.67 o 
  -4   0  14       21.42       19.28      1.12 o 
  -3   0  14     1635.20     1690.37     15.44 o 
  -2   0  14       57.36       70.77      1.74 o 
  -1   0  14       29.22       22.11      0.94 o 
   0   0  14      740.95      860.87      8.44 o 
   1   0  14       25.08       34.50      1.18 o 
   2   0  14      570.72      598.38     10.86 o 
   3   0  14       97.24       91.46      2.10 o 
   4   0  14        8.41        8.71      0.84 o 
   5   0  14       15.11       16.43      1.03 o 
   6   0  14        5.00        7.25      1.23 o 
   7   0  14        0.10        1.69      1.33 o 
   8   0  14        0.78        1.83      1.50 o 
  -9   1  14        7.26       12.14      1.62 o 
  -8   1  14       13.52       16.63      1.26 o 
  -7   1  14       40.05       42.47      1.92 o 
  -6   1  14       16.21       17.49      0.99 o 
  -5   1  14      271.16      264.87      3.05 o 
  -4   1  14       90.02       86.43      1.54 o 
  -3   1  14       70.54       68.53      1.45 o 
  -2   1  14      119.14      136.94      1.73 o 
  -1   1  14      834.69      876.96      6.69 o 
   0   1  14       32.48       35.10      0.99 o 
   1   1  14      170.68      155.04      2.05 o 
   2   1  14       68.34       68.75      1.36 o 
   3   1  14        0.99        0.62      0.32 o 
   4   1  14      107.27      111.04      1.91 o 
   5   1  14        0.05        0.58      0.44 o 
   6   1  14        1.90        1.55      0.86 o 
   7   1  14       33.71       31.46      1.95 o 
   8   1  14        3.81        5.56      1.52 o 
  -8   2  14        0.45        1.05      0.66 o 
  -7   2  14       57.71       57.02      3.03 o 
  -6   2  14       34.60       33.48      1.75 o 
  -5   2  14        4.94        5.20      0.91 o 
  -4   2  14      352.24      331.89      4.51 o 
  -3   2  14       85.22       80.36      1.76 o 
  -2   2  14       12.84       10.37      0.76 o 
  -1   2  14      116.93      102.69      2.47 o 
   0   2  14       30.51       26.27      1.35 o 
   1   2  14      364.58      362.95      7.74 o 
   2   2  14        8.49        9.85      0.74 o 
   3   2  14        0.00        0.21      0.34 o 
   4   2  14       17.07       16.90      0.91 o 
   5   2  14      183.40      176.95      3.35 o 
   6   2  14       45.70       47.09      1.78 o 
   7   2  14        2.78        2.48      0.88 o 
   8   2  14        0.46        1.24      0.84 o 
  -8   3  14        3.10        3.84      2.72 o 
  -7   3  14       15.14       13.60      2.18 o 
  -6   3  14       29.89       25.34      1.53 o 
  -5   3  14       93.92       82.97      2.69 o 
  -4   3  14        1.78        2.40      0.61 o 
  -3   3  14       84.76       69.18      1.92 o 
  -2   3  14      339.49      314.95      3.92 o 
  -1   3  14       55.76       53.68      1.98 o 
   0   3  14        3.99        5.65      0.62 o 
   1   3  14       26.03       22.55      1.07 o 
   2   3  14       52.20       46.52      2.23 o 
   3   3  14      628.38      616.72      6.98 o 
   4   3  14       13.78       12.25      1.27 o 
   5   3  14        7.15        9.24      1.17 o 
   6   3  14        1.66        3.31      0.88 o 
   7   3  14        6.03        5.50      1.07 o 
  -7   4  14        1.64        3.64      0.72 o 
  -6   4  14        0.07        0.74      0.55 o 
  -5   4  14        5.48        5.27      0.94 o 
  -4   4  14       28.76       28.60      1.74 o 
  -3   4  14      187.24      172.41      3.30 o 
  -2   4  14       17.29       14.06      1.00 o 
  -1   4  14        1.58        2.66      0.56 o 
   0   4  14      233.18      236.34      3.45 o 
   1   4  14      238.86      219.80      3.35 o 
   2   4  14       11.97       15.28      0.92 o 
   3   4  14        0.94        0.19      0.61 o 
   4   4  14        8.01       12.07      1.26 o 
   5   4  14       18.81       19.77      1.36 o 
   6   4  14        0.43        0.32      0.53 o 
   7   4  14        4.34        6.66      1.33 o 
  -6   5  14        4.26        6.83      1.54 o 
  -5   5  14        1.10        2.62      0.63 o 
  -4   5  14        4.46        5.97      0.85 o 
  -3   5  14       85.68       82.15      2.72 o 
  -2   5  14       83.83       77.23      2.28 o 
  -1   5  14      303.69      276.30      4.48 o 
   0   5  14       41.74       41.65      1.53 o 
   1   5  14       21.66       18.63      1.10 o 
   2   5  14       15.50       18.27      1.40 o 
   3   5  14        0.76        1.04      0.58 o 
   4   5  14        0.34        0.83      0.56 o 
   5   5  14        4.29        4.54      1.44 o 
   6   5  14        3.38        3.94      1.43 o 
  -4   6  14       33.46       41.56      3.13 o 
  -3   6  14       25.47       23.58      1.38 o 
  -2   6  14        0.21        1.85      0.52 o 
  -1   6  14        3.04        2.57      0.52 o 
   0   6  14       10.96        9.37      1.05 o 
   1   6  14       23.42       26.31      1.73 o 
   2   6  14       20.70       25.83      1.69 o 
   3   6  14       16.86       18.16      1.48 o 
   4   6  14        5.69        7.71      1.01 o 
  -1   7  14        0.93       -0.78      0.78 o 
   0   7  14        1.84        2.93      1.58 o 
   1   7  14        0.12        0.21      1.85 o 
   2   7  14        0.20        0.34      2.19 o 
  -8   1  15        0.18        2.58      1.17 o 
  -7   1  15        0.02        1.17      0.60 o 
  -6   1  15        9.65       10.86      1.01 o 
  -5   1  15        9.53        9.80      0.73 o 
  -4   1  15       11.74       11.40      0.65 o 
  -3   1  15        1.64        1.29      0.41 o 
  -2   1  15      155.40      164.09      2.22 o 
  -1   1  15      390.59      357.89      3.52 o 
   0   1  15        0.00        1.33      0.34 o 
   1   1  15      141.59      133.81      1.95 o 
   2   1  15        3.60        6.16      0.56 o 
   3   1  15        2.14        2.07      0.41 o 
   4   1  15        4.60        4.54      0.54 o 
   5   1  15       29.63       30.35      1.21 o 
   6   1  15       12.37       15.36      1.39 o 
   7   1  15       44.89       47.50      2.46 o 
   8   1  15        3.75        3.96      1.36 o 
  -8   2  15        2.58        4.92      0.97 o 
  -7   2  15        0.02        1.54      0.62 o 
  -6   2  15        2.59        2.18      0.77 o 
  -5   2  15        2.56        1.78      0.83 o 
  -4   2  15        3.50        3.48      0.93 o 
  -3   2  15      116.93       98.61      2.02 o 
  -2   2  15       14.08       13.73      0.82 o 
  -1   2  15       53.86       51.14      1.38 o 
   0   2  15       68.89       68.00      1.66 o 
   1   2  15       70.86       72.61      1.66 o 
   2   2  15       12.23       13.48      1.36 o 
   3   2  15       35.16       30.85      1.12 o 
   4   2  15       17.43       18.06      1.29 o 
   5   2  15       74.58       66.28      2.31 o 
   6   2  15        1.10        0.77      0.68 o 
   7   2  15        0.16        1.58      0.87 o 
  -8   3  15        0.23        1.20      2.84 o 
  -7   3  15        2.77        3.46      0.89 o 
  -6   3  15        0.01        1.04      0.63 o 
  -5   3  15        0.53        1.47      0.74 o 
  -4   3  15        9.36       10.97      1.05 o 
  -3   3  15       14.37       11.75      0.93 o 
  -2   3  15       85.64       81.36      1.86 o 
  -1   3  15        0.00        1.02      0.40 o 
   0   3  15        2.14        2.68      0.48 o 
   1   3  15       73.18       66.00      1.80 o 
   2   3  15      146.26      141.54      2.55 o 
   3   3  15        1.61        2.34      0.77 o 
   4   3  15       21.79       27.20      2.35 o 
   5   3  15        4.27        6.11      0.98 o 
   6   3  15        0.15        2.11      0.65 o 
   7   3  15        0.47        0.50      0.72 o 
  -7   4  15        0.54       -0.66      1.37 o 
  -6   4  15        0.06        1.35      0.57 o 
  -5   4  15        0.00        1.30      0.60 o 
  -4   4  15        4.94        6.25      0.94 o 
  -3   4  15        0.21        0.49      0.50 o 
  -2   4  15        8.93        9.42      1.20 o 
  -1   4  15      105.48       92.08      2.11 o 
   0   4  15        4.07        5.25      0.73 o 
   1   4  15       20.71       19.50      1.07 o 
   2   4  15        4.47        6.12      0.73 o 
   3   4  15        2.08        3.10      0.90 o 
   4   4  15        0.45        0.25      0.57 o 
   5   4  15       24.70       23.42      1.50 o 
   6   4  15        0.28        1.40      0.60 o 
   7   4  15        1.67       -0.10      0.86 o 
  -5   5  15        0.45        0.77      0.78 o 
  -4   5  15       22.98       29.08      1.64 o 
  -3   5  15       50.48       56.41      2.24 o 
  -2   5  15       34.10       34.78      1.54 o 
  -1   5  15        0.06        0.54      0.58 o 
   0   5  15        1.97        2.26      0.61 o 
   1   5  15       15.82       13.99      1.05 o 
   2   5  15       11.15       13.32      1.31 o 
   3   5  15        3.15        5.97      0.97 o 
   4   5  15        0.37        1.75      0.62 o 
   5   5  15        0.02        0.27      0.67 o 
  -4   6  15        7.99       10.11      2.26 o 
  -3   6  15        3.90        4.17      0.59 o 
  -2   6  15        0.81        2.34      0.56 o 
  -1   6  15        1.21        1.85      0.54 o 
   0   6  15        1.32        0.46      0.55 o 
   1   6  15        9.50       10.11      1.40 o 
   2   6  15        0.99        2.33      0.76 o 
   3   6  15        4.52        8.76      1.06 o 
  -1   7  15        0.00        1.47      0.93 o 
   0   7  15        0.46        1.12      2.30 o 
  -8   0  16        1.61        1.12      0.68 o 
  -7   0  16       26.27       29.74      2.21 o 
  -6   0  16       42.97       39.24      1.75 o 
  -5   0  16      168.37      172.61      3.44 o 
  -4   0  16        0.92        1.37      0.60 o 
  -3   0  16        1.96        2.34      0.62 o 
  -2   0  16        8.39        6.17      1.01 o 
  -1   0  16      829.94      874.40      8.84 o 
   0   0  16       70.02       68.49      3.44 o 
   1   0  16       32.47       36.43      1.58 o 
   2   0  16       85.99       90.11      2.54 o 
   3   0  16       27.24       24.51      1.39 o 
   4   0  16       36.93       34.47      1.70 o 
   5   0  16       84.43       90.97      3.71 o 
   6   0  16        1.03        1.34      1.01 o 
   7   0  16        8.88       12.58      3.10 o 
   8   0  16       24.15       26.28      3.79 o 
  -8   1  16        9.13       12.31      1.72 o 
  -7   1  16       48.41       48.10      2.40 o 
  -6   1  16        0.48        2.28      0.77 o 
  -5   1  16        5.85        6.99      0.81 o 
  -4   1  16       22.55       23.89      1.07 o 
  -3   1  16      437.67      435.73      4.77 o 
  -2   1  16        2.71        2.73      0.55 o 
  -1   1  16      102.96       87.93      1.77 o 
   0   1  16       19.67       26.72      1.36 o 
   1   1  16      136.19      144.81      2.10 o 
   2   1  16       31.23       35.15      1.14 o 
   3   1  16      248.34      249.86      3.05 o 
   4   1  16       13.36       15.45      0.77 o 
   5   1  16        1.05        1.67      0.55 o 
   6   1  16       53.13       53.38      2.20 o 
   7   1  16       49.33       51.25      2.22 o 
   8   1  16        2.61        3.22      1.42 o 
  -8   2  16       20.91       25.76      2.39 o 
  -7   2  16       13.82       14.37      1.19 o 
  -6   2  16        0.46        1.43      0.72 o 
  -5   2  16      176.21      168.12      3.76 o 
  -4   2  16        0.07        0.75      0.51 o 
  -3   2  16      149.98      135.76      2.45 o 
  -2   2  16      151.73      142.24      2.45 o 
  -1   2  16      119.01      113.51      2.14 o 
   0   2  16        5.46        4.92      0.75 o 
   1   2  16      726.98      709.70      6.66 o 
   2   2  16       41.17       38.15      1.27 o 
   3   2  16      176.76      160.86      2.68 o 
   4   2  16      152.64      150.60      3.02 o 
   5   2  16      148.98      152.48      3.59 o 
   6   2  16        4.06        3.73      0.84 o 
   7   2  16        2.90        2.37      0.87 o 
   8   2  16        0.89        5.52      2.53 o 
  -7   3  16        8.85       13.01      1.20 o 
  -6   3  16       20.80       23.14      1.47 o 
  -5   3  16        0.36        1.34      0.65 o 
  -4   3  16        1.74        2.84      0.69 o 
  -3   3  16      125.24      110.73      3.81 o 
  -2   3  16        2.54        2.23      0.51 o 
  -1   3  16      428.98      397.34      4.67 o 
   0   3  16      344.87      311.98      4.02 o 
   1   3  16      292.53      269.24      3.71 o 
   2   3  16      211.87      202.69      3.19 o 
   3   3  16      330.32      323.20      5.21 o 
   4   3  16        0.01        0.32      0.55 o 
   5   3  16        3.56        3.98      0.85 o 
   6   3  16        2.63        3.80      0.69 o 
   7   3  16        7.94       10.93      1.86 o 
  -7   4  16        2.67        3.58      2.38 o 
  -6   4  16        0.19        0.35      0.54 o 
  -5   4  16        0.02        0.82      0.85 o 
  -4   4  16        9.80        8.79      1.08 o 
  -3   4  16        0.10       -0.02      0.49 o 
  -2   4  16       81.39       77.79      2.19 o 
  -1   4  16      436.55      405.71      4.98 o 
   0   4  16      215.57      210.38      3.37 o 
   1   4  16      235.20      226.33      3.53 o 
   2   4  16       46.28       43.26      1.52 o 
   3   4  16       12.26       11.33      1.35 o 
   4   4  16        6.94        5.86      0.93 o 
   5   4  16       42.70       49.09      2.15 o 
   6   4  16        0.36        0.83      0.98 o 
  -5   5  16        0.42        1.29      0.48 o 
  -4   5  16       18.28       20.03      1.28 o 
  -3   5  16       52.93       51.74      2.14 o 
  -2   5  16       70.06       68.81      2.17 o 
  -1   5  16        5.45        5.19      0.82 o 
   0   5  16        9.96       10.46      0.91 o 
   1   5  16       49.67       51.72      1.77 o 
   2   5  16       10.71       12.70      1.56 o 
   3   5  16       49.26       46.12      3.14 o 
   4   5  16        1.41        1.75      0.82 o 
   5   5  16        0.42        1.19      0.70 o 
  -3   6  16        0.94        0.16      0.53 o 
  -2   6  16        1.12        2.61      0.53 o 
  -1   6  16        4.67        4.06      0.65 o 
   0   6  16        0.74        1.40      0.68 o 
   1   6  16        5.82        5.08      1.16 o 
   2   6  16        0.64        0.93      1.04 o 
   3   6  16        7.63       12.40      1.77 o 
  -8   1  17        8.08        9.99      1.15 o 
  -7   1  17       13.85       19.18      1.70 o 
  -6   1  17       88.89       85.23      3.31 o 
  -5   1  17      128.25      124.86      2.75 o 
  -4   1  17      198.74      183.40      2.96 o 
  -3   1  17       13.02       10.89      0.83 o 
  -2   1  17      109.03       96.02      1.96 o 
  -1   1  17      121.98      113.42      2.08 o 
   0   1  17      180.09      170.27      2.61 o 
   1   1  17      249.81      247.75      5.25 o 
   2   1  17        0.07        0.40      0.34 o 
   3   1  17       15.58       16.64      0.81 o 
   4   1  17        2.83        3.55      0.54 o 
   5   1  17       52.64       48.44      1.58 o 
   6   1  17       11.03       11.62      1.35 o 
   7   1  17        4.69        4.72      1.91 o 
   8   1  17        0.14        3.31      2.30 o 
  -8   2  17        3.70        4.21      2.62 o 
  -7   2  17       11.93       15.86      1.27 o 
  -6   2  17       28.73       31.58      1.69 o 
  -5   2  17        1.20        3.40      0.79 o 
  -4   2  17        0.68        0.21      0.46 o 
  -3   2  17        0.00        1.22      0.48 o 
  -2   2  17       38.42       35.67      1.24 o 
  -1   2  17       87.75       87.83      1.91 o 
   0   2  17       80.66       66.24      1.64 o 
   1   2  17       21.02       26.23      1.07 o 
   2   2  17      229.05      221.51      3.27 o 
   3   2  17       11.67       11.16      0.84 o 
   4   2  17       91.24       87.04      2.29 o 
   5   2  17        0.69        2.31      0.71 o 
   6   2  17        0.06        1.14      0.66 o 
   7   2  17        6.05        5.90      1.12 o 
  -7   3  17       11.55       11.98      1.04 o 
  -6   3  17       44.72       39.51      1.93 o 
  -5   3  17       19.40       16.89      1.58 o 
  -4   3  17       13.38       11.90      1.10 o 
  -3   3  17       34.29       27.51      1.32 o 
  -2   3  17       12.49       13.97      0.89 o 
  -1   3  17       48.92       36.14      1.30 o 
   0   3  17        4.71        4.72      0.66 o 
   1   3  17      102.59       87.97      2.08 o 
   2   3  17        5.27        7.36      0.82 o 
   3   3  17        2.05        2.91      0.71 o 
   4   3  17       65.08       65.54      5.19 o 
   5   3  17        0.00        1.29      1.10 o 
   6   3  17        2.48        2.73      0.65 o 
   7   3  17        1.64        1.92      1.93 o 
  -6   4  17       12.21       18.18      1.80 o 
  -5   4  17        1.55        0.96      0.57 o 
  -4   4  17       26.46       17.51      1.30 o 
  -3   4  17        0.01        1.22      0.51 o 
  -2   4  17       49.21       42.06      1.65 o 
  -1   4  17       19.32       21.50      1.21 o 
   0   4  17       30.29       28.91      1.25 o 
   1   4  17       76.44       73.27      1.99 o 
   2   4  17        2.27        2.16      0.64 o 
   3   4  17        9.23       12.25      1.23 o 
   4   4  17       25.89       27.94      1.68 o 
   5   4  17        3.07        4.13      0.90 o 
   6   4  17        9.23       10.21      1.20 o 
  -5   5  17        1.21        2.64      0.67 o 
  -4   5  17       19.12       23.79      1.47 o 
  -3   5  17       37.31       30.00      1.79 o 
  -2   5  17       16.43       13.39      0.98 o 
  -1   5  17        0.62        2.25      0.49 o 
   0   5  17       28.21       30.29      1.38 o 
   1   5  17        1.38        1.39      0.62 o 
   2   5  17        8.57       10.58      1.27 o 
   3   5  17       23.12       22.98      1.70 o 
   4   5  17        5.30        5.92      0.81 o 
   5   5  17        6.49        8.17      2.99 o 
  -3   6  17        3.25        2.28      1.06 o 
  -2   6  17        7.93       10.38      0.90 o 
  -1   6  17       12.19       12.44      1.06 o 
   0   6  17       24.33       22.44      1.51 o 
   1   6  17        0.17       -0.52      0.82 o 
   2   6  17        1.43        2.57      0.72 o 
   3   6  17        0.42        1.31      2.42 o 
  -6   0  18      246.12      248.23      9.35 o 
  -5   0  18        1.29        0.86      0.84 o 
  -4   0  18     1326.59     1355.04     19.92 o 
  -3   0  18      341.00      323.50     10.40 o 
  -2   0  18     1244.00     1169.39     13.85 o 
  -1   0  18      129.63      117.31      4.21 o 
   0   0  18      153.20      130.01      3.32 o 
   1   0  18      172.35      180.80      3.89 o 
   2   0  18       64.03       56.69      2.59 o 
   3   0  18       75.06       79.80      2.59 o 
   4   0  18       35.58       35.48      1.96 o 
   5   0  18       33.01       33.51      2.47 o 
   6   0  18        0.14        1.30      1.10 o 
   7   0  18       15.49       18.27      3.18 o 
   8   0  18        7.19        8.55      3.22 o 
  -8   1  18       47.68       47.26      2.64 o 
  -7   1  18        9.45       11.84      1.44 o 
  -6   1  18      100.51      111.12      3.12 o 
  -5   1  18        0.00        0.71      0.60 o 
  -4   1  18        7.16       10.24      0.91 o 
  -3   1  18        9.37       11.45      0.85 o 
  -2   1  18      224.06      206.13      3.06 o 
  -1   1  18        2.31        0.69      0.42 o 
   0   1  18      201.84      192.50      2.87 o 
   1   1  18        4.32        3.48      0.56 o 
   2   1  18        0.50        1.04      0.42 o 
   3   1  18       44.20       44.33      2.69 o 
   4   1  18        9.03        7.99      0.85 o 
   5   1  18       10.85       12.16      1.20 o 
   6   1  18       24.01       25.11      2.20 o 
   7   1  18       10.25       15.42      1.83 o 
  -7   2  18        2.76        4.41      0.85 o 
  -6   2  18        5.62        5.24      0.90 o 
  -5   2  18       30.98       27.52      1.63 o 
  -4   2  18       17.97       16.78      1.11 o 
  -3   2  18      187.63      180.14      3.00 o 
  -2   2  18      198.12      170.28      3.29 o 
  -1   2  18        3.01        2.96      0.51 o 
   0   2  18      618.34      561.65      5.83 o 
   1   2  18       20.63       16.91      0.94 o 
   2   2  18      261.49      245.41      3.54 o 
   3   2  18      226.16      219.22      3.36 o 
   4   2  18        3.42        2.70      0.69 o 
   5   2  18        8.26        8.76      1.15 o 
   6   2  18       15.58       17.53      1.30 o 
   7   2  18        0.47        2.28      0.88 o 
  -7   3  18        2.43        1.71      0.68 o 
  -6   3  18        2.14        2.91      0.97 o 
  -5   3  18       27.17       27.47      1.60 o 
  -4   3  18       82.16       82.09      2.35 o 
  -3   3  18        5.56        5.58      0.84 o 
  -2   3  18       79.31       79.91      1.98 o 
  -1   3  18       47.41       44.33      1.48 o 
   0   3  18       30.24       30.62      1.24 o 
   1   3  18       76.95       73.87      1.92 o 
   2   3  18      139.88      138.74      2.69 o 
   3   3  18       16.32       19.59      1.24 o 
   4   3  18       35.22       37.90      1.99 o 
   5   3  18       34.29       34.53      1.77 o 
   6   3  18       16.28       15.46      1.46 o 
   7   3  18        5.13        4.89      2.47 o 
  -6   4  18       11.97       11.48      1.24 o 
  -5   4  18        1.54        3.18      0.93 o 
  -4   4  18      125.80      109.51      3.93 o 
  -3   4  18        9.29       12.25      1.00 o 
  -2   4  18        0.39        1.55      0.56 o 
  -1   4  18       15.65       14.51      1.01 o 
   0   4  18        0.08        0.80      0.45 o 
   1   4  18        0.19        0.39      0.49 o 
   2   4  18       65.33       59.82      1.86 o 
   3   4  18        7.09        9.32      1.19 o 
   4   4  18       13.61       12.57      1.53 o 
   5   4  18        0.74        1.48      0.81 o 
   6   4  18       18.66       20.36      1.93 o 
  -4   5  18        1.49        3.72      0.55 o 
  -3   5  18        0.12        1.55      0.51 o 
  -2   5  18       33.33       26.24      1.28 o 
  -1   5  18        5.27        5.04      0.83 o 
   0   5  18        0.30        0.33      0.45 o 
   1   5  18        7.63        9.37      1.15 o 
   2   5  18        9.11       11.11      1.46 o 
   3   5  18       13.89       14.37      1.25 o 
   4   5  18        8.61        8.60      1.95 o 
  -2   6  18        6.78       13.28      3.45 o 
  -1   6  18        0.57        1.11      0.52 o 
   0   6  18        4.26        3.85      0.84 o 
   1   6  18        0.05        0.09      0.64 o 
   2   6  18        2.35       -0.49      2.19 o 
  -7   1  19       11.62       13.06      1.98 o 
  -6   1  19      129.14      124.75      3.95 o 
  -5   1  19       21.29       21.55      1.27 o 
  -4   1  19      290.77      270.97      3.84 o 
  -3   1  19       13.13       15.65      1.17 o 
  -2   1  19      800.13      758.41      8.08 o 
  -1   1  19      130.32      125.53      2.67 o 
   0   1  19      786.46      731.64      7.78 o 
   1   1  19        1.86        1.98      0.56 o 
   2   1  19      409.82      375.09      5.04 o 
   3   1  19        4.25        5.36      0.76 o 
   4   1  19       81.12       73.54      2.07 o 
   5   1  19        6.47        6.88      0.95 o 
   6   1  19       16.58       16.02      1.89 o 
   7   1  19        5.25        5.15      1.28 o 
  -7   2  19        3.04        4.19      0.92 o 
  -6   2  19       36.44       35.48      1.79 o 
  -5   2  19       23.18       25.70      1.53 o 
  -4   2  19        4.05        5.94      0.87 o 
  -3   2  19        8.38       10.26      1.16 o 
  -2   2  19        0.76        1.44      0.49 o 
  -1   2  19       24.37       20.64      1.01 o 
   0   2  19       25.40       29.54      1.25 o 
   1   2  19      131.14      117.41      2.37 o 
   2   2  19      126.08      136.90      2.62 o 
   3   2  19        1.04        1.03      0.47 o 
   4   2  19       23.41       23.39      1.26 o 
   5   2  19       13.39       12.87      1.23 o 
   6   2  19        1.70        1.98      0.96 o 
   7   2  19        0.57        1.82      0.99 o 
  -7   3  19        0.02        2.35      2.07 o 
  -6   3  19       15.65       15.20      1.25 o 
  -5   3  19        0.70        0.78      0.53 o 
  -4   3  19        6.57        6.87      0.94 o 
  -3   3  19        7.20        9.42      1.06 o 
  -2   3  19      100.27       85.03      2.09 o 
  -1   3  19        1.14        2.34      0.59 o 
   0   3  19       60.97       46.56      1.56 o 
   1   3  19        1.35        0.88      0.51 o 
   2   3  19      196.23      184.01      3.23 o 
   3   3  19        2.01        3.22      0.75 o 
   4   3  19      139.30      128.66      3.45 o 
   5   3  19        3.68        5.64      0.91 o 
   6   3  19        3.00        1.85      0.80 o 
  -6   4  19       17.71       29.84      3.01 o 
  -5   4  19       15.65       18.89      1.32 o 
  -4   4  19        2.88        5.28      0.83 o 
  -3   4  19        0.25        0.45      0.40 o 
  -2   4  19        9.89       11.42      1.00 o 
  -1   4  19        7.35        9.28      0.87 o 
   0   4  19        4.92        4.93      0.73 o 
   1   4  19       58.11       58.66      1.83 o 
   2   4  19       11.93       14.50      1.08 o 
   3   4  19        1.06        1.27      0.66 o 
   4   4  19       94.95       90.96      3.07 o 
   5   4  19        0.00        1.22      0.66 o 
  -4   5  19        8.24       14.43      1.00 o 
  -3   5  19        0.00        0.55      0.62 o 
  -2   5  19       19.19       15.77      0.99 o 
  -1   5  19       13.96       13.68      0.93 o 
   0   5  19        2.07        6.25      0.74 o 
   1   5  19        2.00        2.96      0.55 o 
   2   5  19        6.80       11.74      1.79 o 
   3   5  19        9.33       10.40      1.42 o 
   4   5  19        4.48        4.82      2.74 o 
  -2   6  19        8.98        9.12      2.23 o 
  -1   6  19        0.12        0.51      0.74 o 
   0   6  19       13.18       13.91      1.87 o 
   1   6  19        2.61        3.54      1.51 o 
   2   6  19        2.88        5.69      2.84 o 
  -6   0  20      115.39      111.23      6.32 o 
  -5   0  20       11.32       12.82      2.06 o 
  -4   0  20      228.85      211.04      6.16 o 
  -3   0  20        0.21        0.03      1.06 o 
  -2   0  20        4.53        4.60      1.42 o 
  -1   0  20       93.23       97.06      4.39 o 
   0   0  20        0.09        0.70      0.83 o 
   1   0  20       41.77       36.27      2.94 o 
   2   0  20      329.90      304.76      5.66 o 
   3   0  20      120.80       98.05      9.41 o 
   4   0  20      449.49      428.61     15.64 o 
   5   0  20      134.48      134.55      4.91 o 
   6   0  20       19.03       17.90      1.97 o 
   7   0  20        0.97        1.31      2.21 o 
  -6   1  20        1.41        0.46      1.17 o 
  -5   1  20        1.70        1.28      0.81 o 
  -4   1  20      110.12      105.32      2.65 o 
  -3   1  20        8.05        6.77      0.96 o 
  -2   1  20      180.52      166.94      3.27 o 
  -1   1  20       14.62       12.93      1.32 o 
   0   1  20       55.83       50.22      1.69 o 
   1   1  20       39.01       31.41      1.39 o 
   2   1  20      174.11      152.20      3.05 o 
   3   1  20      116.74      109.10      2.59 o 
   4   1  20       16.14       19.97      1.14 o 
   5   1  20        1.17        2.10      0.71 o 
   6   1  20       38.68       46.38      3.60 o 
   7   1  20        6.25        9.80      1.33 o 
  -7   2  20        0.23        0.09      0.54 o 
  -6   2  20       15.30       18.31      1.36 o 
  -5   2  20       30.16       31.50      2.01 o 
  -4   2  20       11.94       10.68      1.11 o 
  -3   2  20       12.03       12.05      1.11 o 
  -2   2  20      380.32      339.61      4.42 o 
  -1   2  20      295.53      271.59      4.35 o 
   0   2  20      765.58      718.64      7.18 o 
   1   2  20       89.80       78.12      1.99 o 
   2   2  20       24.46       22.47      1.25 o 
   3   2  20       11.74       12.09      1.02 o 
   4   2  20        0.75       -0.09      0.49 o 
   5   2  20        0.06        1.00      1.23 o 
   6   2  20       15.15       17.93      5.39 o 
  -6   3  20        1.26        1.95      0.64 o 
  -5   3  20        1.96        4.03      0.89 o 
  -4   3  20      136.82      131.59      3.10 o 
  -3   3  20      205.88      197.34      3.75 o 
  -2   3  20       25.02       20.00      1.35 o 
  -1   3  20      112.49      103.68      2.35 o 
   0   3  20      160.37      155.29      2.95 o 
   1   3  20        1.60        1.89      0.60 o 
   2   3  20      152.91      155.03      3.01 o 
   3   3  20        0.11        0.02      0.80 o 
   4   3  20       26.26       31.43      1.69 o 
   5   3  20        1.51        3.85      0.66 o 
   6   3  20        5.71        6.63      0.90 o 
  -5   4  20       38.56       39.87      2.04 o 
  -4   4  20       13.54       12.38      1.10 o 
  -3   4  20       17.74       17.73      1.06 o 
  -2   4  20       88.41       90.95      2.51 o 
  -1   4  20       18.17       20.82      1.67 o 
   0   4  20        0.00        0.53      0.47 o 
   1   4  20       34.13       40.63      1.64 o 
   2   4  20       30.97       28.23      1.48 o 
   3   4  20        0.74        2.06      0.70 o 
   4   4  20       41.00       38.23      1.98 o 
   5   4  20        0.01        0.78      0.84 o 
  -4   5  20        6.64        9.71      2.09 o 
  -3   5  20        3.44        6.73      1.48 o 
  -2   5  20        0.27        1.61      0.66 o 
  -1   5  20       14.79       19.35      1.10 o 
   0   5  20       20.77       20.70      1.17 o 
   1   5  20        0.59        1.60      0.51 o 
   2   5  20        1.66        0.78      0.89 o 
   3   5  20        8.31        8.34      1.06 o 
  -1   6  20        0.10        0.14      0.65 o 
   0   6  20        1.90        4.28      1.10 o 
  -6   1  21        0.79        1.42      1.56 o 
  -5   1  21        0.02        1.84      0.83 o 
  -4   1  21        6.09        6.10      0.95 o 
  -3   1  21        2.87        2.14      0.71 o 
  -2   1  21        0.30        1.33      0.60 o 
  -1   1  21       31.61       32.82      1.44 o 
   0   1  21        0.45        1.27      0.51 o 
   1   1  21      167.91      156.52      4.11 o 
   2   1  21       10.04       11.87      1.34 o 
   3   1  21       17.37       17.89      1.11 o 
   4   1  21        1.26        2.32      0.63 o 
   5   1  21       17.87       16.15      1.32 o 
   6   1  21       14.69       23.24      2.71 o 
   7   1  21        7.08        4.68      2.76 o 
  -7   2  21        2.40       11.48      6.44 o 
  -6   2  21        0.03       -0.70      0.70 o 
  -5   2  21        0.00        1.34      0.78 o 
  -4   2  21        0.32       -0.37      0.60 o 
  -3   2  21       18.99       20.10      1.48 o 
  -2   2  21       12.32       13.95      1.14 o 
  -1   2  21       32.42       30.08      1.42 o 
   0   2  21        0.01        0.72      0.49 o 
   1   2  21       11.98       14.23      1.09 o 
   2   2  21       10.21        9.91      1.04 o 
   3   2  21        5.90        9.65      0.95 o 
   4   2  21        2.57        3.93      0.84 o 
   5   2  21        0.79        2.37      0.67 o 
   6   2  21        2.84        4.43      2.15 o 
  -6   3  21        0.22        1.42      0.65 o 
  -5   3  21        1.16        1.37      0.64 o 
  -4   3  21        6.46        7.79      0.98 o 
  -3   3  21        2.19        2.47      0.67 o 
  -2   3  21       10.61       12.10      0.97 o 
  -1   3  21        0.01        0.67      0.49 o 
   0   3  21        2.67        4.47      0.70 o 
   1   3  21        2.29        2.07      0.61 o 
   2   3  21       47.57       44.67      1.62 o 
   3   3  21        6.37       10.11      1.04 o 
   4   3  21        1.82        3.48      0.98 o 
   5   3  21        0.28        1.05      0.81 o 
   6   3  21        0.37        0.86      0.82 o 
  -5   4  21        2.33        5.55      1.00 o 
  -4   4  21        0.98        2.11      1.04 o 
  -3   4  21        9.43       11.81      1.33 o 
  -2   4  21        0.95        1.95      0.49 o 
  -1   4  21        3.24        3.70      0.57 o 
   0   4  21        5.38        6.24      0.74 o 
   1   4  21        1.60        2.58      0.53 o 
   2   4  21        7.65        7.63      0.89 o 
   3   4  21        4.45        5.83      1.08 o 
   4   4  21       16.10       15.25      1.39 o 
   5   4  21        0.26        0.53      1.79 o 
  -3   5  21        5.71        8.99      1.01 o 
  -2   5  21        5.38        8.39      0.90 o 
  -1   5  21        0.21        0.11      0.48 o 
   0   5  21       14.02       14.90      1.16 o 
   1   5  21        3.43        4.73      0.74 o 
   2   5  21        0.49       -0.09      0.94 o 
   3   5  21        0.62       -0.40      1.46 o 
  -6   0  22        0.19       -0.34      1.69 o 
  -5   0  22       69.28       76.35      4.82 o 
  -4   0  22        0.15        1.63      1.32 o 
  -3   0  22       61.19       58.05      3.31 o 
  -2   0  22       38.01       31.56      2.47 o 
  -1   0  22       37.92       37.78      2.63 o 
   0   0  22        5.00        7.05      1.39 o 
   1   0  22       66.07       64.87      3.52 o 
   2   0  22       47.73       35.67      2.39 o 
   3   0  22       79.87       71.38      4.82 o 
   4   0  22       27.01       23.65      1.96 o 
   5   0  22        4.27        7.16      1.75 o 
   6   0  22        9.56       11.69      1.67 o 
  -6   1  22        3.10        4.26      1.67 o 
  -5   1  22        8.78       10.06      1.52 o 
  -4   1  22        0.03        1.49      1.25 o 
  -3   1  22        7.79        9.20      1.07 o 
  -2   1  22        3.24        2.48      0.72 o 
  -1   1  22        6.77        7.82      0.89 o 
   0   1  22      107.31       88.22      2.32 o 
   1   1  22       38.91       37.18      1.81 o 
   2   1  22       23.09       21.38      1.60 o 
   3   1  22        0.79        2.21      0.57 o 
   4   1  22       32.23       30.41      1.61 o 
   5   1  22       20.42       19.94      1.27 o 
   6   1  22        5.47        7.64      1.20 o 
  -6   2  22        3.95        2.99      0.92 o 
  -5   2  22        2.70        3.89      1.05 o 
  -4   2  22        0.11        0.85      0.73 o 
  -3   2  22        3.00        3.52      0.80 o 
  -2   2  22       12.28       10.48      1.10 o 
  -1   2  22        0.53        1.26      0.58 o 
   0   2  22        0.19        0.72      0.52 o 
   1   2  22       85.62       75.44      2.39 o 
   2   2  22       67.41       67.84      2.17 o 
   3   2  22        9.73       10.82      1.50 o 
   4   2  22        0.71        0.94      0.91 o 
   5   2  22        6.02        9.70      1.71 o 
   6   2  22        1.21        3.33      2.24 o 
  -6   3  22        9.47        9.74      1.52 o 
  -5   3  22        0.41        1.62      0.59 o 
  -4   3  22       40.95       44.12      1.81 o 
  -3   3  22        2.93        3.94      0.72 o 
  -2   3  22        7.65        8.18      0.86 o 
  -1   3  22       52.33       45.66      1.60 o 
   0   3  22        0.00        0.70      0.49 o 
   1   3  22        3.44        4.39      0.79 o 
   2   3  22        8.19        9.34      0.94 o 
   3   3  22        0.06       -0.07      0.50 o 
   4   3  22        0.85        0.42      0.49 o 
   5   3  22        0.23        0.19      1.10 o 
  -5   4  22        9.77       10.91      1.77 o 
  -4   4  22        1.23        4.06      0.80 o 
  -3   4  22        0.53        0.94      0.42 o 
  -2   4  22        6.91        7.50      0.91 o 
  -1   4  22        4.48        5.97      0.68 o 
   0   4  22        0.76        1.81      0.50 o 
   1   4  22        0.00       -0.22      0.77 o 
   2   4  22        7.14        9.91      0.98 o 
   3   4  22        3.77        6.70      0.90 o 
   4   4  22        0.36        1.36      0.85 o 
  -3   5  22       17.19       21.75      2.59 o 
  -2   5  22        0.49        0.54      0.66 o 
  -1   5  22        7.26        9.54      0.78 o 
   0   5  22        0.13        1.31      0.51 o 
   1   5  22        6.56       11.25      1.26 o 
   2   5  22        0.56        0.65      1.58 o 
   3   5  22        1.20        1.52      2.44 o 
  -6   1  23        0.86        3.16      1.49 o 
  -5   1  23        7.32       11.76      1.66 o 
  -4   1  23        0.09        0.52      0.79 o 
  -3   1  23       28.95       31.23      1.81 o 
  -2   1  23       22.17       22.47      1.71 o 
  -1   1  23        5.14        5.74      1.05 o 
   0   1  23       52.14       53.46      1.86 o 
   1   1  23        0.07        0.81      0.56 o 
   2   1  23        8.60        8.97      0.96 o 
   3   1  23       41.30       36.32      1.60 o 
   4   1  23        1.01        1.96      0.59 o 
   5   1  23        0.35        0.50      0.50 o 
   6   1  23        2.12        3.05      0.95 o 
  -6   2  23        0.13       -0.22      0.94 o 
  -5   2  23        1.21        3.67      0.99 o 
  -4   2  23       22.97       27.18      2.11 o 
  -3   2  23        2.03        2.21      0.72 o 
  -2   2  23       52.89       53.23      1.99 o 
  -1   2  23       37.81       40.52      1.85 o 
   0   2  23        0.04        0.28      0.46 o 
   1   2  23        0.41        0.19      0.45 o 
   2   2  23        0.19        1.59      0.54 o 
   3   2  23        0.00        0.67      0.41 o 
   4   2  23        1.50        2.05      0.54 o 
   5   2  23        0.13        1.84      0.61 o 
  -5   3  23        0.00        2.18      1.09 o 
  -4   3  23        6.52        8.47      1.83 o 
  -3   3  23        0.18        0.74      0.75 o 
  -2   3  23       12.53       14.29      0.98 o 
  -1   3  23        0.06        0.43      0.54 o 
   0   3  23       12.11       13.91      1.02 o 
   1   3  23       12.06       15.67      1.14 o 
   2   3  23        0.04        1.61      0.53 o 
   3   3  23       14.92       18.69      1.47 o 
   4   3  23       16.24       17.45      1.36 o 
   5   3  23        0.18        1.39      0.89 o 
  -4   4  23        0.07        0.18      0.65 o 
  -3   4  23        1.92        1.26      0.39 o 
  -2   4  23        0.14        0.95      0.42 o 
  -1   4  23        0.15        0.72      0.41 o 
   0   4  23        1.96        2.59      0.68 o 
   1   4  23        8.86       13.01      1.10 o 
   2   4  23        2.44        4.46      0.69 o 
   3   4  23        6.25        8.72      1.73 o 
  -2   5  23        3.83        8.69      1.28 o 
  -1   5  23        0.00       -0.18      0.69 o 
   0   5  23       14.24       17.49      1.21 o 
   1   5  23        2.46        4.08      1.10 o 
   2   5  23        2.64       -0.25      2.38 o 
  -6   0  24        2.98        0.76      1.90 o 
  -5   0  24        0.32        0.92      1.32 o 
  -4   0  24        5.12        6.01      1.56 o 
  -3   0  24      113.81      105.13      4.56 o 
  -2   0  24        0.22       -0.47      0.86 o 
  -1   0  24        8.04        6.63      1.87 o 
   0   0  24        1.80        5.20      1.27 o 
   1   0  24        0.01        0.50      1.78 o 
   2   0  24       74.64       61.53      3.26 o 
   3   0  24        0.34        3.53      0.89 o 
   4   0  24        4.44        4.13      0.89 o 
   5   0  24        9.95       14.22      1.90 o 
  -6   1  24        1.74        3.81      1.53 o 
  -5   1  24        2.49        3.21      1.17 o 
  -4   1  24        4.30        4.37      1.07 o 
  -3   1  24        1.11        1.71      0.76 o 
  -2   1  24        5.22        5.01      1.01 o 
  -1   1  24       20.00       15.92      1.29 o 
   0   1  24       10.79        8.40      1.03 o 
   1   1  24        1.69        1.33      0.55 o 
   2   1  24        0.69        3.59      0.62 o 
   3   1  24        0.68        0.56      0.49 o 
   4   1  24       13.73       14.02      1.84 o 
   5   1  24        0.00        0.85      0.66 o 
  -5   2  24        0.45       -0.64      2.15 o 
  -4   2  24        0.99        2.44      0.78 o 
  -3   2  24        8.84       10.44      1.12 o 
  -2   2  24       15.63       13.40      1.43 o 
  -1   2  24        4.27        2.65      0.58 o 
   0   2  24        2.80        2.96      0.64 o 
   1   2  24        2.07        4.58      0.69 o 
   2   2  24        0.06        0.23      0.51 o 
   3   2  24        2.98        4.50      0.66 o 
   4   2  24        0.02        0.37      0.53 o 
   5   2  24        1.79        2.87      1.48 o 
  -5   3  24        2.08        6.15      1.48 o 
  -4   3  24        0.28       -0.27      0.59 o 
  -3   3  24        1.56        1.13      0.60 o 
  -2   3  24        0.07        0.91      0.41 o 
  -1   3  24        6.74        7.47      0.88 o 
   0   3  24        1.20        1.47      0.51 o 
   1   3  24        8.48       10.43      0.98 o 
   2   3  24       17.97       20.73      1.22 o 
   3   3  24        0.38        1.66      0.56 o 
   4   3  24       15.70       17.76      1.82 o 
  -3   4  24        1.61        2.87      1.06 o 
  -2   4  24        0.07        1.43      0.65 o 
  -1   4  24        0.17        1.08      0.42 o 
   0   4  24       22.39       24.02      1.31 o 
   1   4  24        1.13       -0.26      0.51 o 
   2   4  24       16.29       22.09      1.47 o 
   0   5  24        4.12        6.55      1.09 o 
  -5   1  25        2.47        2.57      1.49 o 
  -4   1  25        0.39        1.15      0.88 o 
  -3   1  25        4.78       10.16      1.34 o 
  -2   1  25        0.00        0.25      0.67 o 
  -1   1  25       31.69       31.74      1.79 o 
   0   1  25        0.24        0.32      0.40 o 
   1   1  25        0.00        1.55      0.46 o 
   2   1  25       13.36       14.04      1.00 o 
   3   1  25        0.03       -0.06      0.51 o 
   4   1  25        0.14        1.86      0.56 o 
   5   1  25        0.95        1.10      0.75 o 
  -4   2  25        0.00        1.75      0.99 o 
  -3   2  25        3.51        3.10      0.98 o 
  -2   2  25        3.86        5.69      0.78 o 
  -1   2  25        1.97        2.01      0.49 o 
   0   2  25       34.60       35.41      1.60 o 
   1   2  25       19.28       14.99      1.17 o 
   2   2  25        1.63        2.88      0.56 o 
   3   2  25        0.01        1.92      0.47 o 
   4   2  25        5.32        8.77      1.15 o 
   5   2  25        0.21        0.38      2.30 o 
  -4   3  25        1.31        2.83      0.97 o 
  -3   3  25        0.62        0.79      0.63 o 
  -2   3  25       10.71       11.91      1.47 o 
  -1   3  25       10.36       13.45      1.04 o 
   0   3  25        1.27        2.50      0.67 o 
   1   3  25        1.04        1.86      0.57 o 
   2   3  25        0.67        2.08      0.59 o 
   3   3  25        5.37        8.26      1.09 o 
   4   3  25        2.65        3.33      2.78 o 
  -3   4  25        2.74       10.20      2.74 o 
  -2   4  25        4.84        5.36      1.20 o 
  -1   4  25        0.04        1.25      0.64 o 
   0   4  25        9.39       12.57      0.96 o 
   1   4  25        2.13        2.61      0.67 o 
   2   4  25        6.29       11.55      2.55 o 
  -5   0  26        0.15        1.39      1.32 o 
  -4   0  26       30.89       40.48      4.12 o 
  -3   0  26        0.33        1.83      1.58 o 
  -2   0  26        1.23        7.32      1.83 o 
  -1   0  26       77.79       81.51      6.52 o 
   0   0  26        3.08        3.51      1.97 o 
   1   0  26        2.36        2.35      0.68 o 
   2   0  26        4.06        7.39      0.98 o 
   3   0  26        2.50        2.82      0.68 o 
   4   0  26       25.40       26.95      1.95 o 
  -5   1  26        0.74        0.33      1.15 o 
  -4   1  26        6.37        6.99      1.30 o 
  -3   1  26        7.48        6.65      1.75 o 
  -2   1  26        7.95       11.09      1.41 o 
  -1   1  26        1.79        1.02      0.60 o 
   0   1  26        2.98        7.87      0.85 o 
   1   1  26        2.05        4.53      0.95 o 
   2   1  26        7.81        8.63      0.84 o 
   3   1  26        0.91        1.55      0.56 o 
   4   1  26        0.00        2.14      0.57 o 
  -4   2  26        3.17        3.90      1.40 o 
  -3   2  26        0.26        0.49      0.81 o 
  -2   2  26        0.43        1.37      0.82 o 
  -1   2  26        6.70       10.34      1.06 o 
   0   2  26        1.87        2.41      0.58 o 
   1   2  26        6.26        7.76      0.81 o 
   2   2  26        0.47        2.71      0.66 o 
   3   2  26        0.02        1.08      0.45 o 
   4   2  26        6.65       10.73      1.67 o 
  -4   3  26       21.40       34.89      3.94 o 
  -3   3  26       16.75       21.07      1.85 o 
  -2   3  26        9.90       13.74      0.96 o 
  -1   3  26        1.03        1.71      0.55 o 
   0   3  26        1.32        2.61      0.58 o 
   1   3  26        1.32        4.80      0.70 o 
   2   3  26       26.41       29.66      1.45 o 
   3   3  26        0.40        1.28      0.91 o 
  -1   4  26       14.00       18.16      1.84 o 
   0   4  26        8.21       11.66      1.07 o 
   1   4  26       16.55       24.22      4.20 o 
  -4   1  27       17.44       21.43      2.15 o 
  -3   1  27        2.36        2.57      0.90 o 
  -2   1  27       22.94       26.82      2.62 o 
  -1   1  27        1.94        5.10      1.12 o 
   0   1  27        0.46        1.39      0.45 o 
   1   1  27       37.53       41.40      1.92 o 
   2   1  27        2.42        1.84      0.58 o 
   3   1  27        0.88        1.79      0.49 o 
   4   1  27        0.02        1.52      0.62 o 
  -4   2  27        7.07       12.35      3.22 o 
  -3   2  27        3.39        4.70      1.23 o 
  -2   2  27       30.70       34.49      1.93 o 
  -1   2  27        2.05        4.03      1.06 o 
   0   2  27       21.81       23.03      2.02 o 
   1   2  27        2.05        2.11      0.51 o 
   2   2  27        0.31        1.73      0.52 o 
   3   2  27        8.29       11.21      2.94 o 
  -3   3  27       10.72       18.94      2.28 o 
  -2   3  27        4.91       11.57      1.23 o 
  -1   3  27        7.92        8.64      0.86 o 
   0   3  27        7.40        7.73      1.03 o 
   1   3  27        0.01        1.15      0.56 o 
   2   3  27        4.38       12.26      1.49 o 
  -4   0  28        0.09        1.87      2.28 o 
  -3   0  28       13.38       15.62      2.60 o 
  -2   0  28        0.00        1.01      2.00 o 
  -1   0  28       17.32       23.26      1.97 o 
   0   0  28        0.91        2.11      1.18 o 
   1   0  28        0.06       -0.51      0.51 o 
   2   0  28        3.91        6.55      2.24 o 
   3   0  28        8.19       13.32      1.67 o 
  -4   1  28        1.22        3.71      2.30 o 
  -3   1  28       13.68       22.26      2.33 o 
  -2   1  28        2.21        2.07      0.97 o 
  -1   1  28        1.48        2.84      0.63 o 
   0   1  28        6.22        6.65      1.12 o 
   1   1  28        1.02        2.47      0.56 o 
   2   1  28        0.07        0.25      0.41 o 
   3   1  28        0.21        2.84      0.52 o 
  -3   2  28        7.43       12.96      3.22 o 
  -2   2  28        0.06        0.56      1.25 o 
  -1   2  28        0.22        1.31      0.59 o 
   0   2  28       11.77       12.29      1.12 o 
   1   2  28        3.05        7.91      1.91 o 
   2   2  28        7.12        9.53      3.69 o 
  -1   3  28       20.21       31.76      6.11 o 
   0   3  28        2.16        2.57      2.34 o 
   1   3  28       15.96       26.53      3.51 o 
  -2   1  29        3.55        3.69      2.61 o 
  -1   1  29        7.27        9.95      3.46 o 
   0   1  29        6.29        9.29      0.89 o 
   1   1  29       12.68       18.65      2.32 o 
   2   1  29        4.11        5.81      1.33 o 
                                                 
